# Supplementary material for: Proteome-Based Maternal Plasma and Serum Biomarkers for Preeclampsia: A Systematic Review and Meta-Analysis
Source: Life (Basel). 2025 May 13;15(5):776. doi: 10.3390/life15050776 (PMC12113278; doi:10.3390/life15050776)
Supplement: Supplementary file 1 [file life-15-00776-s001.zip › Supplementary_Tables.xlsx]

## Sheet: Table S1
Comparison, №	Article	Trimestr of blood draw	Gest. age of blood draw, weeks (PE)	Gest. age of blood draw, weeks (conrol)	Mother age, years (PE)	Mother age, years (control)	Gest. age of delivery, weeks (PE)	Gest. age of delivery (control)	Type of PE	Size of cohort (PE)	Size of cohort (control)	Size of cohort (SGA/IUGR)	Size of cohort (severe PE)	Size of cohort (HELLP syndrom)	Weight of newborn, g (PE)	Weight of newborn, g (control)	Sample type	Targeted/untargeted proteomics	Newcastle - Ottawa Quality score (10 is maximumm value)
1	Atkinson K.R., 2009	3	37.6 ± 0.8	37.3 ± 1.0	31.4 ± 4.2	31.8 ± 3.4	38.1 ± 0.6	40.1 ± 1.5	late	24	24	6	5	2	2943 ± 340	3628 ± 329	plasma+serum	untargeted	10
2	Beernink R.H., 2022	1	12.7	12.8	30 (26–32)	29 (24–34)	33.1	40	early	9	9	n/a	n/a	n/a	2270 (1494–2420)	3685 (3380–3710)	serum	untargeted	7
3	Beernink R.H., 2022	1	12.8	12.7	27 (24–33)	31 (30–35)	37.2	41.1	mixed	8	8	n/a	n/a	n/a	2513 (2125–2730)	3803 (3388–3858)	serum	untargeted	7
4	Beernink R.H., 2022	1	12.5	13.4	29 (27–32)	31 (28–33)	39.7	41	late	6	6	n/a	n/a	n/a	2898 (2550–3225)	3753 (3330–4050)	serum	untargeted	7
5	Chen H., 2022	3	31.9 ± 2.1	39.4 ± 0.9	34.0 ± 7.1	31.1 ± 3.8	31.9 ± 2.1	39.4 ± 0.9	early	17	18	n/a	n/a	n/a	n/a	n/a	plasma	untargeted	8
6	Chen H., 2022	3	36.8 ± 1.9	39.4 ± 0.9	33.0 ± 4.0	31.1 ± 3.8	36.8 ± 1.9	39.4 ± 0.9	late	11	18	n/a	n/a	n/a	n/a	n/a	plasma	untargeted	8
7	Chen H., 2022	3	31.9 ± 2.1	39.4 ± 0.9	34.0 ± 7.1	31.1 ± 3.8	31.9 ± 2.1	39.4 ± 0.9	early	17	18	n/a	n/a	n/a	n/a	n/a	plasma	targeted	8
8	Chen H., 2022	3	36.8 ± 1.9	39.4 ± 0.9	33.0 ± 4.0	31.1 ± 3.8	36.8 ± 1.9	39.4 ± 0.9	late	11	18	n/a	n/a	n/a	n/a	n/a	plasma	targeted	8
9	Degnes H.-M., 2024	2	23.2 ± 1.2	23.2 ± 1.2	29.8 ± 3.8	32.1 ± 3.6	n/a	40.3 ± 1.2	late	35	70	n/a	n/a	n/a	3526.6 (661.9)	3549.5 ± 463.2	plasma	targeted	7
10	Degnes H.-M., 2024	3	31.2 ± 1.0	31.2 ± 1.0	29.8 ± 3.8	32.1 ± 3.6	n/a	40.3 ± 1.2	late	35	70	n/a	n/a	n/a	3526.6 (661.9)	3549.5 ± 463.2	plasma	targeted	7
11	Degnes H.-M., 2024	3	25.4 - 41	39.4 ± 0.7	34.1 ± 5.1	36.0 ± 3.7	25.4-41	39.4 ± 0.7	mixed	37	75	n/a	n/a	n/a	1929.1_x000D_ ± 1128.2	3579.2_x000D_ ± 424.4	plasma	targeted	7
12	Erez O., 2017	3	28.1 - 32	28.1-32	22 (20.0 – 29.0)	24 (21.0–27.8)	38.7 (37.7–39.4)	39.4 (39.0–40.4)	late	76	90	n/a	28	n/a	n/a	n/a	plasma	targeted	7
13	Erez O., 2017	1	8.0 - 16.0	8.0 - 16.0	22 (20.0 – 29.0)	24 (21.0–27.8)	38.7 (37.7–39.4)	39.4 (39.0–40.4)	late	76	90	n/a	28	n/a	n/a	n/a	plasma	targeted	7
14	Erez O., 2017	2	16.1 - 22	16.1 - 22	22 (20.0 – 29.0)	24 (21.0–27.8)	38.7 (37.7–39.4)	39.4 (39.0–40.4)	late	76	90	n/a	28	n/a	n/a	n/a	plasma	targeted	7
15	Erez O., 2017	2	22.1 - 28	22.1 - 28	22 (20.0 – 29.0)	24 (21.0–27.8)	38.7 (37.7–39.4)	39.4 (39.0–40.4)	late	76	90	n/a	28	n/a	n/a	n/a	plasma	targeted	7
16	Erez O., 2017	3	32.1 - 36	32.1 - 36	22 (20.0 – 29.0)	24 (21.0–27.8)	38.7 (37.7–39.4)	39.4 (39.0–40.4)	late	76	90	n/a	28	n/a	n/a	n/a	plasma	targeted	7
17	Kolialexi A., 2017	1	12.5 (11.4 - 13.3)	12.5 (11.4 - 13.3)	32.9 (27.3 - 35.0)	32.2 (28.8 - 37.3)	32.8 (31.5 - 33.8)	40.2 (39.0 - 41.5)	early	10	40	n/a	n/a	n/a	1350 (1040 - 1590)	3350 (3200-3700)	plasma	untargeted	8
18	Kolialexi A., 2017	1	12.5 (11.4 - 13.3)	12.5 (11.4 - 13.3)	32.9 (27.3 - 35.0)	32.2 (28.8 - 37.3)	32.8 (31.5 - 33.8)	40.2 (39.0 - 41.5)	early	10	40	n/a	n/a	n/a	1350 (1040 - 1590)	3350 (3200-3700)	plasma	targeted	8
19	Lim J.H., 2024	3	37 (34-40)	39 (37-41)	35.5 (24-42)	35 (27-45)	37 (34-40)	39 (37-41)	late	26	29	n/a	n/a	n/a	2810 (1650-4490)	3460 (2755-4586)	plasma	targeted	9
20	Lim J.H., 2024	3	37 (35-40)	39 (37-41)	35.5 (29-42)	35 (29-43)	37 (35-40)	39 (37-41)	late	10	30	n/a	n/a	n/a	2662.5 (1655-3485)	3337.5 (2825-4586)	plasma	targeted	9
21	Liu L. Y., 2013	3	30.3 ± 3.2	30.1 ± 2.9	24.3 ± 4.5	24.1 ± 6.1	30.3 ± 3.2	n/a	early	15	16	0	n/a	n/a	n/a	n/a	serum	targeted	10
22	Liu L. Y., 2013	3	37.1 ± 1.4	37.2 ± 1.6	27.9 ± 9.0	26.6 ± 7.7	37.1 ± 1.4	n/a	late	17	16	0	n/a	n/a	n/a	n/a	serum	targeted	10
23	Lu Q., 2016	3	36.4 ± 1.6	38.5 ± 0.9	27.3 ± 3.4	27.1 ± 2.6	36.4 ± 1.6	38.5 ± 0.9	mixed	10	10	n/a	10	n/a	n/a	n/a	serum	untargeted	6
24	Lu Q., 2016	3	36.7 ± 1.8	36.9±0.9	28.9 ± 4.6	27.4 ± 2.8	36.7 ± 1.8	36.9 ± 0.9	mixed	69	60	n/a	69	n/a	n/a	n/a	serum	targeted	6
25	Odenkirk M., 2020	3	38.9 ± 1.4	38.9 ± 1.6	27 ± 6.7	27.5 ± 5.9	38.9 ± 1.4	38.9 ± 1.6	late	48	98	n/a	n/a	n/a	3331 ± 526	3306 ± 576	plasma	untargeted	9
26	Shi X.-F.2024	3	n/a	n/a	28.54 ± 5.82	30.65 ± 4.05	31	39	early	42	58	n/a	n/a	n/a	1364.29 ± 415.37	3376.67 ± 445.42	serum	untargeted	9
27	Starodubtseva N. L., 2024	1	11.0 - 13.0	11.0 - 13.0	35.0 [30; 37.8]	34.0 [32.0; 36.0]	37.2 [34.4; 38.1]	31.3 [30.2; 32.2]	mixed	30	13	11	6	1	2661 [1557; 3023]	3290 [3042; 3612]	serum	targeted	7
28	Than N. G., 2018	1	9 (8 – 9)	11 (9 – 11)	30 (27 – 37)	31 (24–31)	34.9 (29.3–35.3)	39.7 (38.6–40.0)	mixed	5	5	6	n/a	n/a	1720 (975–1800)	2955 (2900–3100)	serum	untargeted	7
29	Than N. G., 2018	1	9 (8 – 10)	8 (8 – 9)	26 (23 – 32)	29 (27–34)	38.1 (38.0–38.1)	38.7 (38.6–41.0)	late	5	5	0	n/a	n/a	3200 (3150–3210)	3390 (3270–3600)	serum	untargeted	7
30	Than N. G., 2022	1	8 - 15.9	8 - 15.9	n/a	n/a	36.5 ± 3.76	39.6 ± 1.17	mixed	109	90	22	90	n/a	n/a	n/a	plasma	targeted	7
31	Than N. G., 2022	2	16 - 19.9	16 - 19.9	n/a	n/a	36.5 ± 3.76	39.6 ± 1.17	mixed	109	90	22	90	n/a	n/a	n/a	plasma	targeted	7
32	Than N. G., 2022	2	20 - 23.9	20 - 23.9	n/a	n/a	36.5 ± 3.76	39.6 ± 1.17	mixed	109	90	22	90	n/a	n/a	n/a	plasma	targeted	7
33	Than N. G., 2022	2	24 - 27.9	24 - 27.9	n/a	n/a	36.5 ± 3.76	39.6 ± 1.17	mixed	109	90	22	90	n/a	n/a	n/a	plasma	targeted	7
34	Than N. G., 2022	3	28 - 31.9	28 - 31.9	n/a	n/a	36.5 ± 3.76	39.6 ± 1.17	mixed	109	90	22	90	n/a	n/a	n/a	plasma	targeted	7
35	Uchida Y., 2021	2	19 ± 4	19 ± 4	36 ± 4	30 ± 5	29.4 ± 1.6	39.2 ± 1.2	early	7	14	n/a	n/a	n/a	1084 ± 232	3044 ± 251	plasma	untargeted	6
36	Uchida Y., 2021	2	19 ± 3	18 ± 3	31 ± 6	31 ± 5	35.5 ± 4.3	39 ± 1.3	mixed	36	120	n/a	n/a	n/a	2373 ± 906	3048 ± 329	plasma	targeted	6
37	Uchida Y., 2021	2	19 ± 2	19 ± 2	29 ± 5	30 ± 4	38.2 ± 1.7	39.1 ± 1.0	late	36	54	n/a	n/a	n/a	3016 ± 481	3031 ± 365	plasma	targeted	6
38	Wang X., 2022	3	34.74 ± 3.34	34.30 ± 1.76	31.53 ± 5.99	30.80 ± 2.98	35.57 [31.43; 37.71]	39.29 [39.14;39.57]	mixed	15	15	n/a	n/a	n/a	2100 ± 800	3240 ± 270	plasma	targeted	7
39	Wang X., 2022	3	35.14 [32.14; 37.57]	34.50 [32.71; 36.57]	31.02 ± 6.34	29.84 ± 3.43	35.57 [32.57; 38.00]	39.64 [39.14; 40.54]	mixed	43	44	n/a	n/a	n/a	2230 ± 770	3300 ± 400	plasma	targeted	7
40	Wang X., 2022	1	12.50 ± 0.67	12.44 ± 0.65	31.32 ± 4.80	33.14 ± 4.44	37.43 [33.93; 38.7]	39.43 [38.57; 40.42]	mixed	37	37	n/a	n/a	n/a	2470 ± 810	3200 ± 300	plasma	targeted	7
41	Youssef L., 2021	3	31.3	30	34.1 ± 3.8	36.5 ± 2.9	32	40.3	early	14	6	n/a	14	2	1287 ± 267	3531 ± 410	serum	untargeted	8

## Sheet: Table S2
UNIPROT ID	Protein name	PE/control, Fold change	Direction of alteration	p-value	PE type	Gest. age at blood draw, weeks (PE)	Gest. age at blood draw, weeks (control)	Gest. age at PE onset, weeks	Sample type	Cohort size, PE	Cohort size, control	Cohort size, severe PE	Cohort Size, SGA/IUGR	Inclusion criteria	Study	Targeted/untargeted proteomics
73109880 (Pubchem)	Connective tissue-activating peptide III	1.50812	up	2.41e-05	mixed	28 - 31.9	28 - 31.9	n/a	plasma	109	90	90	22	n/a	Than N. G., 2022	targeted
A0A024R1G8	Apolipoprotein L, 1, isoform CRA_b OS = Homo sapiens GN = APOL1 PE = 4 SV = 1	1.25	up	0.012	early	n/a	n/a	n/a	serum	42	58	n/a	n/a	n/a	Shi X.-F., 2024	untargeted
A0A024R9J3	Collectin sub-family member 10 (C-type lectin), isoform CRA_a OS = Homo sapiens GN = COLEC10 PE = 4 SV = 1	1.33	up	0.019	early	n/a	n/a	n/a	serum	42	58	n/a	n/a	n/a	Shi X.-F., 2024	untargeted
A0A024RC42	Cadherin 2, type 1, N-cadherin (neuronal), isoform CRA_b OS = Homo sapiens GN = CDH2 PE = 4 SV = 1	0.67	down	0.004	early	n/a	n/a	n/a	serum	42	58	n/a	n/a	n/a	Shi X.-F., 2024	untargeted
A0A024RD26	G protein-coupled receptor 116, isoform CRA_a OS = Homo sapiens GN = GPR116 PE = 3 SV = 1	0.78	down	0.029	early	n/a	n/a	n/a	serum	42	58	n/a	n/a	n/a	Shi X.-F., 2024	untargeted
A0A024RDB8	Heparanase, isoform CRA_a OS = Homo sapiens GN = HPSE PE = 4 SV = 1	0.74	down	0.011	early	n/a	n/a	n/a	serum	42	58	n/a	n/a	n/a	Shi X.-F., 2024	untargeted
A0A075B7D0	Immunoglobulin heavy variable 1/OR15-1 (non-functional) (Fragment)	0.767277	down	0.004	early	31.9 ± 2.1	39.4 ± 0.9	n/a	plasma	17	18	n/a	n/a	healthy normotensive pregnant women	Chen H., 2022	targeted
A0A075B7D0	Immunoglobulin heavy variable 1/OR15-1 (non-functional) (Fragment)	0.0613875	down	5.03e-05	late	36.8 ± 1.9	39.4 ± 0.9	n/a	plasma	11	18	n/a	n/a	healthy normotensive pregnant women	Chen H., 2022	untargeted
A0A075B7D0	Immunoglobulin heavy variable 1/OR15-1 (non-functional) (Fragment)	0.846076	down	0.02	late	36.8 ± 1.9	39.4 ± 0.9	n/a	plasma	11	18	n/a	n/a	healthy normotensive pregnant women	Chen H., 2022	targeted
A0A075B7E8	Protein IGHV3OR16-13 (Fragment)	0.55	down	0.011	late	12.5	13.4	39	serum	6	6	n/a	n/a	spontaneously conceived first pregnancies	Beernink R.H., 2022	untargeted
A0A096LPE2	SAA2-SAA4 readthrough OS = Homo sapiens GN = SAA2-SAA4 PE = 4 SV = 1	1.25	up	0.002	early	n/a	n/a	n/a	serum	42	58	n/a	n/a	n/a	Shi X.-F., 2024	untargeted
A0A0A0MR70	E1A-binding protein p400 (fragment) OS = Homo sapiens GN = EP400 PE = 1 SV = 1	0.6	down	0.044	early	n/a	n/a	n/a	serum	42	58	n/a	n/a	n/a	Shi X.-F., 2024	untargeted
A0A0A0MS15	Protein IGHV3-49	2.48	up	<0.01	late	12.5	13.4	39	serum	6	6	n/a	n/a	spontaneously conceived first pregnancies	Beernink R.H., 2022	untargeted
A0A0A0MT36	Immunoglobulin kappa variable 6D-21	2.3958	up	0.00121638	early	19 ± 4	19 ± 4	n/a	plasma	7	14	n/a	n/a	n/a	Uchida Y., 2021	untargeted
A0A0B4J1U3	Protein IGLV1-36	2.42	up	<0.01	late	12.5	13.4	39	serum	6	6	n/a	n/a	spontaneously conceived first pregnancies	Beernink R.H., 2022	untargeted
A0A0B4J1U7	Immunoglobulin heavy variable 6-1	0.449274	down	0.00269	late	36.8 ± 1.9	39.4 ± 0.9	n/a	plasma	11	18	n/a	n/a	healthy normotensive pregnant women	Chen H., 2022	untargeted
A0A0B4J1V6	Immunoglobulin heavy variable 3-73	2.54789	up	0.000852196	early	19 ± 4	19 ± 4	n/a	plasma	7	14	n/a	n/a	n/a	Uchida Y., 2021	untargeted
A0A0C4DH31	Protein IGHV1-18 (Fragment)	0.49	down	0.02	early	12.7	12.8	32	serum	9	9	n/a	n/a	spontaneously conceived first pregnancies	Beernink R.H., 2022	untargeted
A0A0C4DH34	Protein IGHV4-28 (Fragment)	0.48	down	0.033	early	12.7	12.8	32	serum	9	9	n/a	n/a	spontaneously conceived first pregnancies	Beernink R.H., 2022	untargeted
A0A0C4DH69	Immunoglobulin kappa variable 1-9	0.563076	down	0.00335	early	31.9 ± 2.1	39.4 ± 0.9	n/a	plasma	17	18	n/a	n/a	healthy normotensive pregnant women	Chen H., 2022	untargeted
A0A0K0K1H8	Epididymis secretory sperm binding protein Li 71p OS = Homo sapiens GN = HEL-S-71p PE = 2 SV = 1	1.39	up	0.021	early	n/a	n/a	n/a	serum	42	58	n/a	n/a	n/a	Shi X.-F., 2024	untargeted
A0A140TA29	Complement C4-B OS = Homo sapiens GN = C4B PE = 1 SV = 1	0.75	down	0.025	early	n/a	n/a	n/a	serum	42	58	n/a	n/a	n/a	Shi X.-F., 2024	untargeted
A0A1C3PHU3	MHC class I antigen OS = Homo sapiens GN = HLA-C PE = 3 SV = 1	0.79	down	0.023	early	n/a	n/a	n/a	serum	42	58	n/a	n/a	n/a	Shi X.-F., 2024	untargeted
A2RTY6	Inter-alpha (Globulin) inhibitor H2	0.22	down	<0.05	mixed	36.4 ± 1.6	38.5 ± 0.9	n/a	serum	10	10	10	n/a	n/a	Lu Q., 2016	untargeted
A6NC48	ADP-ribosyl cyclase/cyclic ADP-ribose hydrolase 2 OS = Homo sapiens GN = BST1 PE = 1 SV = 1	0.81	down	0.002	early	n/a	n/a	n/a	serum	42	58	n/a	n/a	n/a	Shi X.-F., 2024	untargeted
A8K2X4	cDNA FLJ75401, highly similar to Homo sapiens endoglin (Osler–Rendu–Weber syndrome 1), mRNA OS = Homo sapiens PE = 2 SV = 1	1.44	up	0.038	early	n/a	n/a	n/a	serum	42	58	n/a	n/a	n/a	Shi X.-F., 2024	untargeted
A8K3K1	cDNA FLJ78096, highly similar to Homo sapiens Actin, alpha, cardiac muscle (ACTC), mRNA OS = Homo sapiens PE = 2 SV = 1	1.76	up	<0.001	early	n/a	n/a	n/a	serum	42	58	n/a	n/a	n/a	Shi X.-F., 2024	untargeted
A8K5T0	cDNA FLJ75416, highly similar to Homo sapiens complement factor H (CFH), mRNA OS = Homo sapiens PE = 2 SV = 1	0.66	down	0.022	early	n/a	n/a	n/a	serum	42	58	n/a	n/a	n/a	Shi X.-F., 2024	untargeted
A8K6C9	cDNA FLJ78037, highly similar to Homo sapiens insulin-like growth factor 2 (somatomedin A), mRNA OS = Homo sapiens PE = 2 SV = 1	1.31	up	0.008	early	n/a	n/a	n/a	serum	42	58	n/a	n/a	n/a	Shi X.-F., 2024	untargeted
A8K6G4	cDNA FLJ77564 OS = Homo sapiens PE = 2 SV = 1	1.31	up	0.038	early	n/a	n/a	n/a	serum	42	58	n/a	n/a	n/a	Shi X.-F., 2024	untargeted
A8K7I4	Calcium-activated chloride channel regulator 1	0.727179	down	4.34e-05	late	31.2 ± 1.0	31.2 ± 1.0	n/a	plasma	35	70	n/a	n/a	n/a	Degnes H.-M., 2024	targeted
A8K9E4	cDNA FLJ76459, highly similar to Homo sapiens matrix metallopeptidase 8 (neutrophil collagenase) (MMP8), mRNA OS = Homo sapiens PE = 2 SV = 1	0.81	down	0.043	early	n/a	n/a	n/a	serum	42	58	n/a	n/a	n/a	Shi X.-F., 2024	untargeted
A8MQ27	E3 ubiquitin-protein ligase NEURL1B OS = Homo sapiens GN = NEURL1B PE = 1 SV = 1	0.71	down	0.003	early	n/a	n/a	n/a	serum	42	58	n/a	n/a	n/a	Shi X.-F., 2024	untargeted
B0YIW2	Apolipoprotein C-III OS = Homo sapiens GN = APOC3 PE = 1 SV = 1	1.55	up	0.028	early	n/a	n/a	n/a	serum	42	58	n/a	n/a	n/a	Shi X.-F., 2024	untargeted
B1AHL2	Fibulin-1 OS = Homo sapiens GN = FBLN1 PE = 1 SV = 1	0.62	down	0.041	early	n/a	n/a	n/a	serum	42	58	n/a	n/a	n/a	Shi X.-F., 2024	untargeted
B1AKG0	Complement factor H-related 1	2.3	up	<0.05	mixed	36.4 ± 1.6	38.5 ± 0.9	n/a	serum	10	10	10	n/a	n/a	Lu Q., 2016	untargeted
B2R5H0	Protein S100 OS = Homo sapiens PE = 2 SV = 1	1.24	up	0.013	early	n/a	n/a	n/a	serum	42	58	n/a	n/a	n/a	Shi X.-F., 2024	untargeted
B2RBW9	cDNA, FLJ95746, highly similar to Homo sapiens inhibin, beta C (INHBC), mRNA OS = Homo sapiens PE = 2 SV = 1	1.34	up	0.016	early	n/a	n/a	n/a	serum	42	58	n/a	n/a	n/a	Shi X.-F., 2024	untargeted
B2RMS9	Inter-alpha (globulin) inhibitor H4	0.364578	down	0.049	late	9 (8 – 10)	8 (8 – 9)	n/a	serum	5	5	n/a	0	Healthy controls: no medical or obstetric complications, delivered a neonate with a BW appropriate for gestational age	Than N. G., 2018	untargeted
B3KTS4	cDNA FLJ38665 fis, clone HLUNG2003378, highly similar to Rho guanine nucleotide exchange factor 16 OS = Homo sapiens PE = 2 SV = 1	0.59	down	0.046	early	n/a	n/a	n/a	serum	42	58	n/a	n/a	n/a	Shi X.-F., 2024	untargeted
B4DMN1	cDNA FLJ61136, highly similar to Ras-related protein Rab-11A OS = Homo sapiens PE = 2 SV = 1	0.82	down	0.025	early	n/a	n/a	n/a	serum	42	58	n/a	n/a	n/a	Shi X.-F., 2024	untargeted
B4DTG5	cDNA FLJ52751, highly similar to Pregnancy-specific beta-1-glycoprotein 1 OS = Homo sapiens PE = 2 SV = 1	0.55	down	0.018	early	n/a	n/a	n/a	serum	42	58	n/a	n/a	n/a	Shi X.-F., 2024	untargeted
B4DTH2	cDNA FLJ61165, highly similar to Fibronectin OS = Homo sapiens PE = 2 SV = 1	0.82	down	0.001	early	n/a	n/a	n/a	serum	42	58	n/a	n/a	n/a	Shi X.-F., 2024	untargeted
B4DU16	cDNA FLJ54550, highly similar to Homo sapiens fibronectin 1 (FN1), transcript variant 6, mRNA OS = Homo sapiens PE = 2 SV = 1	1.67	up	0.011	early	n/a	n/a	n/a	serum	42	58	n/a	n/a	n/a	Shi X.-F., 2024	untargeted
B4E0X1	Beta-2-microglobulin OS = Homo sapiens PE = 2 SV = 1	1.24	up	0.045	early	n/a	n/a	n/a	serum	42	58	n/a	n/a	n/a	Shi X.-F., 2024	untargeted
B4E344	cDNA FLJ54406, highly similar to Complement C4-B OS = Homo sapiens PE = 2 SV = 1	0.64	down	0.048	early	n/a	n/a	n/a	serum	42	58	n/a	n/a	n/a	Shi X.-F., 2024	untargeted
B7Z5Q2	cDNA FLJ58075, highly similar to Ceruloplasmin (EC 1.16.3.1) OS = Homo sapiens PE = 2 SV = 1	0.83	down	0.02	early	n/a	n/a	n/a	serum	42	58	n/a	n/a	n/a	Shi X.-F., 2024	untargeted
B7ZLW2	HELZ protein OS = Homo sapiens GN = HELZ PE = 2 SV = 1	0.74	down	0.033	early	n/a	n/a	n/a	serum	42	58	n/a	n/a	n/a	Shi X.-F., 2024	untargeted
C02002 (KEGG)	C3a anaphylatoxin	0.586742	down	0.0450271	mixed	24 - 27.9	24 - 27.9	n/a	plasma	109	90	90	22	n/a	Than N. G., 2022	targeted
C0KRQ8	Glycoprotein hormones alpha chain (fragment) OS = Homo sapiens GN = CGA PE = 2 SV = 1	1.39	up	0.03	early	n/a	n/a	n/a	serum	42	58	n/a	n/a	n/a	Shi X.-F., 2024	untargeted
C9J7V5	Complement factor properdin	3.5	up	<0.05	mixed	36.4 ± 1.6	38.5 ± 0.9	n/a	serum	10	10	10	n/a	n/a	Lu Q., 2016	untargeted
G5E971	Collagenase 3 OS = Homo sapiens GN = MMP13 PE = 1 SV = 1	0.77	down	0.002	early	n/a	n/a	n/a	serum	42	58	n/a	n/a	n/a	Shi X.-F., 2024	untargeted
gi|139641 (NCBI base)	Vitamin D-binding protein precursor (DBP) (VDB) (Group-specific component) (Gc-globulin)	0.302855	down	0.005026	mixed	9 (8 – 9)	11 (9 – 11)	n/a	serum	5	5	n/a	6	Healthy controls: no medical or obstetric complications, delivered a neonate with a BW appropriate for gestational age	Than N. G., 2018	untargeted
gi|153266841 (NCBI base)	Apolipoprotein H precursor	8.61111	up	0.006609	mixed	9 (8 – 9)	11 (9 – 11)	n/a	serum	5	5	n/a	6	Healthy controls: no medical or obstetric complications, delivered a neonate with a BW appropriate for gestational age	Than N. G., 2018	untargeted
gi|1942554;gi|1942553;gi|1942556;gi|1942555;gi|739009;gi|1310936;gi|1310935;gi|1310938;gi|1310937 (NCBI base)	Neutrophil-activating peptide 2	1.56384	up	7.73e-05	mixed	28 - 31.9	28 - 31.9	n/a	plasma	109	90	90	22	n/a	Than N. G., 2022	targeted
gi|30023530;gi|30023531 (NCBI base)	Gro-beta/gamma	0.655711	down	0.000960464	mixed	16 - 19.9	16 - 19.9	n/a	plasma	109	90	90	22	n/a	Than N. G., 2022	targeted
gi|30023530;gi|30023531 (NCBI base)	Gro-beta/gamma	1.5057	up	0.00208201	mixed	28 - 31.9	28 - 31.9	n/a	plasma	109	90	90	22	n/a	Than N. G., 2022	targeted
gi|386789 (NCBI base)	Hemopexin precursor	0.279496	down	0.01541	mixed	9 (8 – 9)	11 (9 – 11)	n/a	serum	5	5	n/a	6	Healthy controls: no medical or obstetric complications, delivered a neonate with a BW appropriate for gestational age	Than N. G., 2018	untargeted
gi|399140 (NCBI base)	Complement C1q subcomponent subunit B precursor	0.339598	down	0.04595	mixed	9 (8 – 9)	11 (9 – 11)	n/a	serum	5	5	n/a	6	Healthy controls: no medical or obstetric complications, delivered a neonate with a BW appropriate for gestational age	Than N. G., 2018	untargeted
gi|4504165 (NCBI base)	Gelsolin isoform a precursor	0.245484	down	0.01811	mixed	9 (8 – 9)	11 (9 – 11)	n/a	serum	5	5	n/a	6	Healthy controls: no medical or obstetric complications, delivered a neonate with a BW appropriate for gestational age	Than N. G., 2018	untargeted
gi|4504165 (NCBI base)	Gelsolin isoform a precursor	0.316812	down	0.005655	mixed	9 (8 – 9)	11 (9 – 11)	n/a	serum	5	5	n/a	6	Healthy controls: no medical or obstetric complications, delivered a neonate with a BW appropriate for gestational age	Than N. G., 2018	untargeted
gi|4504165 (NCBI base)	Gelsolin isoform a precursor	3.40747	up	0.0293	late	9 (8 – 10)	8 (8 – 9)	n/a	serum	5	5	n/a	0	Healthy controls: no medical or obstetric complications, delivered a neonate with a BW appropriate for gestational age	Than N. G., 2018	untargeted
gi|4504165 (NCBI base)	Gelsolin isoform a precursor (N-term)	2.32253	up	0.042	late	9 (8 – 10)	8 (8 – 9)	n/a	serum	5	5	n/a	0	Healthy controls: no medical or obstetric complications, delivered a neonate with a BW appropriate for gestational age	Than N. G., 2018	untargeted
H3BSX8|Q8TAY0	Insulin-like growth factor binding protein, acid labile subunit	0.232387	down	0.0005879	mixed	9 (8 – 9)	11 (9 – 11)	n/a	serum	5	5	n/a	6	Healthy controls: no medical or obstetric complications, delivered a neonate with a BW appropriate for gestational age	Than N. G., 2018	untargeted
H3BSX8|Q8TAY0	Insulin-like growth factor binding protein, acid labile subunit	0.261159	down	0.01705	mixed	9 (8 – 9)	11 (9 – 11)	n/a	serum	5	5	n/a	6	Healthy controls: no medical or obstetric complications, delivered a neonate with a BW appropriate for gestational age	Than N. G., 2018	untargeted
IGKV3D-20	Protein IGKV3D-20 (Fragment)	0.62	down	0.025	late	12.5	13.4	39	serum	6	6	n/a	n/a	spontaneously conceived first pregnancies	Beernink R.H., 2022	untargeted
IPI00021841 (International Protein Index)	Apolipoprotein A1	2.25	up	<0.05	mixed	36.4 ± 1.6	38.5 ± 0.9	n/a	serum	10	10	10	n/a	n/a	Lu Q., 2016	untargeted
J3KNP4	Semaphorin-4B OS = Homo sapiens GN = SEMA4B PE = 1 SV = 1	0.83	down	0.029	early	n/a	n/a	n/a	serum	42	58	n/a	n/a	n/a	Shi X.-F., 2024	untargeted
J3KQ18	D-dopachrome decarboxylase OS = Homo sapiens GN = DDT PE = 1 SV = 1	1.65	up	0.01	early	n/a	n/a	n/a	serum	42	58	n/a	n/a	n/a	Shi X.-F., 2024	untargeted
J3QRN2	Beta-2-glycoprotein 1 (fragment) OS = Homo sapiens GN = APOH PE = 1 SV = 1	0.79	down	0.032	early	n/a	n/a	n/a	serum	42	58	n/a	n/a	n/a	Shi X.-F., 2024	untargeted
O00187	Mannan-binding lectin serine protease 2	1.77528	up	0.00155	late	36.8 ± 1.9	39.4 ± 0.9	n/a	plasma	11	18	n/a	n/a	healthy normotensive pregnant women	Chen H., 2022	untargeted
O00187	Mannan-binding lectin serine protease 2	0.877535	down	0.0220502	late	38.9 ± 1.4	38.9 ± 1.6	>37	plasma	48	98	n/a	n/a	singleton pregnancies	Odenkirk M., 2020	untargeted
O00253	Agouti-related protein	2.13613	up	0.0319	late	28.1 - 32	28.1 - 32	n/a	plasma	76	90	28	n/a	n/a	Eroz O., 2017	targeted
O00253	Agouti-related protein	2.1795	up	0.0022	late	22.1 - 28	22.1 - 28	n/a	plasma	76	90	28	n/a	n/a	Eroz O., 2017	targeted
O00253	Agouti-related protein	2.25168	up	<0.001	late	32.1 - 36	32.1 - 36	n/a	plasma	76	90	28	n/a	n/a	Eroz O., 2017	targeted
O00299	Chloride intracellular channel protein 1	1.17651	up	0.0203813	late	38.9 ± 1.4	38.9 ± 1.6	>37	plasma	48	98	n/a	n/a	singleton pregnancies	Odenkirk M., 2020	untargeted
O00300	OPG	1.06575	up	0.0367	mixed	34.74 ± 3.34	34.30 ± 1.76	n/a	plasma	15	15	n/a	n/a	n/a	Wang X., 2022	targeted
O00330	Pyruvate dehydrogenase protein X component mitochondrial	3.17648	up	0.000916	late	36.8 ± 1.9	39.4 ± 0.9	n/a	plasma	11	18	n/a	n/a	healthy normotensive pregnant women	Chen H., 2022	untargeted
O00391	Sulfhydryl oxidase 1	1.38672	up	0.00383838	late	37 (34 - 40)	39 (37 - 41)	n/a	plasma	26	29	n/a	n/a	n/a	Lim J.H., 2024	targeted
O00391	Sulfhydryl oxidase 1	1.69	up	0.007	late	37 (35-40)	39 (37 - 41)	n/a	plasma	10	30	n/a	n/a	n/a	Lim J.H., 2024	targeted
O00391	Sulfhydryl oxidase 1	1.34	up	0.048	late	12.5	13.4	39	serum	6	6	n/a	n/a	spontaneously conceived first pregnancies	Beernink R.H., 2022	untargeted
O00468	Agrin	1.38716	up	0.011353	late	38.9 ± 1.4	38.9 ± 1.6	>37	plasma	48	98	n/a	n/a	singleton pregnancies	Odenkirk M., 2020	untargeted
O00469	Procollagen-lysine,2-oxoglutarate 5-dioxygenase 2	1.18033	up	0.000281211	late	31.2 ± 1.0	31.2 ± 1.0	n/a	plasma	35	70	n/a	n/a	n/a	Degnes H.-M., 2024	targeted
O00469	Procollagen-lysine,2-oxoglutarate 5-dioxygenase 2	1.31629	up	0.0115634	mixed	25.4 - 41	39.4 ± 0.7	n/a	plasma	37	75	n/a	n/a	n/a	Degnes H.-M., 2024	targeted
O14523	C2 domain-containing protein 2-like	0.27626	down	0.0280115	early	19 ± 4	19 ± 4	n/a	plasma	7	14	n/a	n/a	n/a	Uchida Y., 2021	untargeted
O14786	Neuropilin-1 OS = Homo sapiens GN = NRP1 PE = 1 SV = 3	0.83	down	0.013	early	n/a	n/a	n/a	serum	42	58	n/a	n/a	n/a	Shi X.-F., 2024	untargeted
O14791	Apolipoprotein L-I	0.373091	down	0.02589	mixed	9 (8 – 9)	11 (9 – 11)	n/a	serum	5	5	n/a	6	Healthy controls: no medical or obstetric complications, delivered a neonate with a BW appropriate for gestational age	Than N. G., 2018	untargeted
O14791	Apolipoprotein-L1	0.3	down	<0.05	mixed	36.4 ± 1.6	38.5 ± 0.9	n/a	serum	10	10	10	n/a	n/a	Lu Q., 2016	untargeted
O15031	Plexin-B2	0.992782	down	0.0215076	late	38.9 ± 1.4	38.9 ± 1.6	>37	plasma	48	98	n/a	n/a	singleton pregnancies	Odenkirk M., 2020	untargeted
O15264	Mitogen-activated protein kinase 13	1.83553	up	0.00033	mixed	8 - 15.9	8 - 15.9	n/a	plasma	109	90	90	22	n/a	Than N. G., 2022	targeted
O15264	Mitogen-activated protein kinase 13	1.59961	up	0.0412635	mixed	24 - 27.9	24 - 27.9	n/a	plasma	109	90	90	22	n/a	Than N. G., 2022	targeted
O15467	C-C motif chemokine 16	1.58519	up	0.00051	mixed	8 - 15.9	8 - 15.9	n/a	plasma	109	90	90	22	n/a	Than N. G., 2022	targeted
O15530	3-phosphoinositide-dependent protein kinase 1	0.596529	down	0.010574	mixed	16 - 19.9	16 - 19.9	n/a	plasma	109	90	90	22	n/a	Than N. G., 2022	targeted
O15530	3-phosphoinositide-dependent protein kinase 1	1.51031	up	0.000657874	mixed	24 - 27.9	24 - 27.9	n/a	plasma	109	90	90	22	n/a	Than N. G., 2022	targeted
O15530	3-phosphoinositide-dependent protein kinase 1	1.62617	up	0.000576666	mixed	28 - 31.9	28 - 31.9	n/a	plasma	109	90	90	22	n/a	Than N. G., 2022	targeted
O15530	3-phosphoinositide-dependent protein kinase 1	1.59145	up	0.000322491	mixed	28 - 31.9	28 - 31.9	n/a	plasma	109	90	90	22	n/a	Than N. G., 2022	targeted
O43184	ADAM12	1.57568	up	<0.05	early	30.3 ± 3.2	30.1 ± 2.9	n/a	serum	15	16	n/a	0	n/a	Liu L. Y., 2013	targeted
O43184	ADAM12	1.91189	up	<0.05	late	37.1 ± 1.4	37.2 ± 1.6	n/a	serum	17	16	n/a	0	n/a	Liu L. Y., 2013	targeted
O43488	Aflatoxin B1 aldehyde reductase member 2	1.51772	up	0.000432178	mixed	28 - 31.9	28 - 31.9	n/a	plasma	109	90	90	22	n/a	Than N. G., 2022	targeted
O43699	Sialic acid-binding Ig-like lectin 6	2.11541	up	0.00213856	mixed	20 - 23.9	20 - 23.9	n/a	plasma	109	90	90	22	n/a	Than N. G., 2022	targeted
O43699	Sialic acid-binding Ig-like lectin 6	2.16768	up	0.0126887	mixed	20 - 23.9	20 - 23.9	n/a	plasma	109	90	90	22	n/a	Than N. G., 2022	targeted
O43699	Sialic acid-binding Ig-like lectin 6	1.65092	up	0.0252314	mixed	20 - 23.9	20 - 23.9	n/a	plasma	109	90	90	22	n/a	Than N. G., 2022	targeted
O43699	Sialic acid-binding Ig-like lectin 6	5.33445	up	0.0119011	mixed	24 - 27.9	24 - 27.9	n/a	plasma	109	90	90	22	n/a	Than N. G., 2022	targeted
O43699	Sialic acid-binding Ig-like lectin 6	3.6425	up	0.0045008	mixed	24 - 27.9	24 - 27.9	n/a	plasma	109	90	90	22	n/a	Than N. G., 2022	targeted
O43699	Sialic acid-binding Ig-like lectin 6	6.03807	up	0.0206966	mixed	28 - 31.9	28 - 31.9	n/a	plasma	109	90	90	22	n/a	Than N. G., 2022	targeted
O43699	Sialic acid-binding Ig-like lectin 6	3.48828	up	0.000211564	mixed	28 - 31.9	28 - 31.9	n/a	plasma	109	90	90	22	n/a	Than N. G., 2022	targeted
O43699	Sialic acid-binding Ig-like lectin 6	2.38667	up	0.0339	late	28.1 - 32	28.1 - 32	n/a	plasma	76	90	28	n/a	n/a	Eroz O., 2017	targeted
O43699	Sialic acid-binding Ig-like lectin 6	2.26734	up	0.0265	late	22.1 - 28	22.1 - 28	n/a	plasma	76	90	28	n/a	n/a	Eroz O., 2017	targeted
O43699	Sialic acid-binding Ig-like lectin 6	2.82451	up	0.0019	late	32.1 - 36	32.1 - 36	n/a	plasma	76	90	28	n/a	n/a	Eroz O., 2017	targeted
O43699	Sialic acid-binding Ig-like lectin 6	1.93816	up	1.23e-06	late	31.2 ± 1.0	31.2 ± 1.0	n/a	plasma	35	70	n/a	n/a	n/a	Degnes H.-M., 2024	targeted
O43699	Sialic acid-binding Ig-like lectin 6	2.24211	up	0.00229247	mixed	25.4 - 41	39.4 ± 0.7	n/a	plasma	37	75	n/a	n/a	n/a	Degnes H.-M., 2024	targeted
O43866	CD5 antigen-like	1.58089	up	0.0180008	early	19 ± 4	19 ± 4	n/a	plasma	7	14	n/a	n/a	n/a	Uchida Y., 2021	untargeted
O43866	CD5 antigen-like	1.26066	up	0.0230146	late	38.9 ± 1.4	38.9 ± 1.6	>37	plasma	48	98	n/a	n/a	singleton pregnancies	Odenkirk M., 2020	untargeted
O43866	CD5 antigen-like	2.18	up	<0.05	early	12.5 (11.4 - 13.3)	12.5 (11.4 - 13.3)	NA	plasma	10	40	n/a	n/a	singleton pregnancy and at the time of blood sampling did not received any medication, were normotensive with no renal dysfunction or proteinuria and delivered phenotypically normal neonates	Kolialexi A., 2017	untargeted
O43927	C-X-C motif chemokine 13	0.564779	down	0.0351783	mixed	16 - 19.9	16 - 19.9	n/a	plasma	109	90	90	22	n/a	Than N. G., 2022	targeted
O43927	C-X-C motif chemokine 13	1.49817	up	9.28e-05	late	31.2 ± 1.0	31.2 ± 1.0	n/a	plasma	35	70	n/a	n/a	n/a	Degnes H.-M., 2024	targeted
O43927	C-X-C motif chemokine 13	1.52854	up	0.0212999	mixed	25.4 - 41	39.4 ± 0.7	n/a	plasma	37	75	n/a	n/a	n/a	Degnes H.-M., 2024	targeted
O60674	Tyrosine-protein kinase JAK2	0.480085	down	0.000214823	mixed	20 - 23.9	20 - 23.9	n/a	plasma	109	90	90	22	n/a	Than N. G., 2022	targeted
O60674	Tyrosine-protein kinase JAK2	0.578633	down	0.00133942	mixed	28 - 31.9	28 - 31.9	n/a	plasma	109	90	90	22	n/a	Than N. G., 2022	targeted
O70351	3-hydroxyacyl-CoA dehydrogenase type-2	1.68423	up	0.0264078	mixed	20 - 23.9	20 - 23.9	n/a	plasma	109	90	90	22	n/a	Than N. G., 2022	targeted
O70351	3-hydroxyacyl-CoA dehydrogenase type-2	1.79178	up	0.0040546	mixed	28 - 31.9	28 - 31.9	n/a	plasma	109	90	90	22	n/a	Than N. G., 2022	targeted
O75054	Immunoglobulin superfamily member 3	1.21974	up	6.65e-05	late	31.2 ± 1.0	31.2 ± 1.0	n/a	plasma	35	70	n/a	n/a	n/a	Degnes H.-M., 2024	targeted
O75054	Immunoglobulin superfamily member 3	1.38986	up	0.0182347	mixed	25.4 - 41	39.4 ± 0.7	n/a	plasma	37	75	n/a	n/a	n/a	Degnes H.-M., 2024	targeted
O75116	Rho-associated protein kinase 2	1.12687	up	0.0369925	late	38.9 ± 1.4	38.9 ± 1.6	>37	plasma	48	98	n/a	n/a	singleton pregnancies	Odenkirk M., 2020	untargeted
O75144	ICOS ligand	0.632803	down	0.000777767	mixed	16 - 19.9	16 - 19.9	n/a	plasma	109	90	90	22	n/a	Than N. G., 2022	targeted
O75369	Filamin-B	1.14577	up	0.0473551	late	38.9 ± 1.4	38.9 ± 1.6	>37	plasma	48	98	n/a	n/a	singleton pregnancies	Odenkirk M., 2020	untargeted
O75462	Cytokine receptor-like factor 1	1.36377	up	1.09e-06	late	23.2 ± 1.2	23.2 ± 1.2	n/a	plasma	35	70	n/a	n/a	n/a	Degnes H.-M., 2024	targeted
O75462	Cytokine receptor-like factor 1	1.30363	up	3.91e-05	late	31.2 ± 1.0	31.2 ± 1.0	n/a	plasma	35	70	n/a	n/a	n/a	Degnes H.-M., 2024	targeted
O75594	Peptidoglycan recognition protein 1	0.781588	down	0.000797398	late	38.9 ± 1.4	38.9 ± 1.6	>37	plasma	48	98	n/a	n/a	singleton pregnancies	Odenkirk M., 2020	untargeted
O75636	Ficolin-3	0.71	down	0.0002	early	31.3	30	31.3	serum	14	6	14	n/a	singleton pregnancies	Youssef L., 2021	untargeted
O75636	Ficolin-3	0.856918	down	0.0277159	late	38.9 ± 1.4	38.9 ± 1.6	>37	plasma	48	98	n/a	n/a	singleton pregnancies	Odenkirk M., 2020	untargeted
O75636-2	Ficolin-3	2.20722	up	0.00035072	early	19 ± 4	19 ± 4	n/a	plasma	7	14	n/a	n/a	n/a	Uchida Y., 2021	untargeted
O75882	Attractin	0.34219	down	0.00313382	early	19 ± 4	19 ± 4	n/a	plasma	7	14	n/a	n/a	n/a	Uchida Y., 2021	untargeted
O76096	Cystatin-F	2.30488	up	0.0416765	mixed	20 - 23.9	20 - 23.9	n/a	plasma	109	90	90	22	n/a	Than N. G., 2022	targeted
O95445	Apolipoprotein M	1.1	up	0.010246	mixed	11.0 - 13.0	11.0 - 13.0	36.1 [34.1; 37.3]	serum	30	13	6	11	maternal age between 18 and 45 years, singleton pregnancy, and a gestational age of 11–13 weeks at the time of sample collection	Starodubtseva N. L., 2024	targeted
O95445	Apolipoprotein M	1.97798	up	0.000140659	late	37 (34 - 40)	39 (37 - 41)	n/a	plasma	26	29	n/a	n/a	n/a	Lim J.H., 2024	targeted
O95445	Apolipoprotein M	1.6	up	5.9e-05	late	37 (35-40)	39 (37 - 41)	n/a	plasma	10	30	n/a	n/a	n/a	Lim J.H., 2024	targeted
O95633	Follistatin-related protein 3	1.25328	up	3.56e-05	late	31.2 ± 1.0	31.2 ± 1.0	n/a	plasma	35	70	n/a	n/a	n/a	Degnes H.-M., 2024	targeted
O95633	Follistatin-related protein 3	1.45737	up	0.00495135	mixed	25.4 - 41	39.4 ± 0.7	n/a	plasma	37	75	n/a	n/a	n/a	Degnes H.-M., 2024	targeted
O95750	FGF-19	1.16739	up	0.0295	mixed	34.74 ± 3.34	34.30 ± 1.76	n/a	plasma	15	15	n/a	n/a	n/a	Wang X., 2022	targeted
O95897	Noelin-2	1.3167	up	0.000264718	late	31.2 ± 1.0	31.2 ± 1.0	n/a	plasma	35	70	n/a	n/a	n/a	Degnes H.-M., 2024	targeted
O95967	EGF-containing fibulin-like extracellular matrix protein 2	1.14666	up	0.0301192	late	38.9 ± 1.4	38.9 ± 1.6	>37	plasma	48	98	n/a	n/a	singleton pregnancies	Odenkirk M., 2020	untargeted
P00450	Ceruloplasmin	5.86	up	<0.05	mixed	36.4 ± 1.6	38.5 ± 0.9	n/a	serum	10	10	10	n/a	n/a	Lu Q., 2016	untargeted
P00450	Ceruloplasmin	1.25574	up	7.86e-06	late	38.9 ± 1.4	38.9 ± 1.6	>37	plasma	48	98	n/a	n/a	singleton pregnancies	Odenkirk M., 2020	untargeted
P00488	Coagulation factor XIII A chain	2.99444	up	0.00445921	early	19 ± 4	19 ± 4	n/a	plasma	7	14	n/a	n/a	n/a	Uchida Y., 2021	untargeted
P00558	Phosphoglycerate kinase 1	1.51658	up	3.5e-06	late	38.9 ± 1.4	38.9 ± 1.6	>37	plasma	48	98	n/a	n/a	singleton pregnancies	Odenkirk M., 2020	untargeted
P00734	Prothrombin	1.95079	up	0.034	mixed	8 - 15.9	8 - 15.9	n/a	plasma	109	90	90	22	n/a	Than N. G., 2022	targeted
P00734	Prothrombin	3.1112	up	0.0244814	mixed	16 - 19.9	16 - 19.9	n/a	plasma	109	90	90	22	n/a	Than N. G., 2022	targeted
P00734	Prothrombin	2.82361	up	0.000426361	mixed	20 - 23.9	20 - 23.9	n/a	plasma	109	90	90	22	n/a	Than N. G., 2022	targeted
P00734	Prothrombin	2.20826	up	0.005603	mixed	28 - 31.9	28 - 31.9	n/a	plasma	109	90	90	22	n/a	Than N. G., 2022	targeted
P00734	Prothrombin	0.843456	down	2.33e-05	late	38.9 ± 1.4	38.9 ± 1.6	>37	plasma	48	98	n/a	n/a	singleton pregnancies	Odenkirk M., 2020	untargeted
P00734	Prothrombin	1.1	up	0.0420123	mixed	11.0 - 13.0	11.0 - 13.0	36.1 [34.1; 37.3]	serum	30	13	6	11	maternal age between 18 and 45 years, singleton pregnancy, and a gestational age of 11–13 weeks at the time of sample collection	Starodubtseva N. L., 2024	targeted
P00736	Complement C1r subcomponent	1.95269	up	6.28e-06	early	19 ± 4	19 ± 4	n/a	plasma	7	14	n/a	n/a	n/a	Uchida Y., 2021	untargeted
P00736	Complement C1r subcomponent	1.25967	up	0.000175	early	31.9 ± 2.1	39.4 ± 0.9	n/a	plasma	17	18	n/a	n/a	healthy normotensive pregnant women	Chen H., 2022	untargeted
P00736	Complement C1r subcomponent	1.27231	up	0.000492	late	36.8 ± 1.9	39.4 ± 0.9	n/a	plasma	11	18	n/a	n/a	healthy normotensive pregnant women	Chen H., 2022	untargeted
P00736	Complement C1r subcomponent	1.39025	up	0.002	late	36.8 ± 1.9	39.4 ± 0.9	n/a	plasma	11	18	n/a	n/a	healthy normotensive pregnant women	Chen H., 2022	targeted
P00738	Haptoglobin	0.863038	down	<0.05	early	30.3 ± 3.2	30.1 ± 2.9	n/a	serum	15	16	n/a	0	n/a	Liu L. Y., 2013	targeted
P00738	Haptoglobin	0.862796	down	<0.05	late	37.1 ± 1.4	37.2 ± 1.6	n/a	serum	17	16	n/a	0	n/a	Liu L. Y., 2013	targeted
P00738	Haptoglobin	0.47	down	<0.05	early	12.5 (11.4 - 13.3)	12.5 (11.4 - 13.3)	NA	plasma	10	40	n/a	n/a	singleton pregnancy and at the time of blood sampling did not received any medication, were normotensive with no renal dysfunction or proteinuria and delivered phenotypically normal neonates	Kolialexi A., 2017	untargeted
P00738	Haptoglobin	0.748015	down	<0.001	early	12.5 (11.4 - 13.3)	12.5 (11.4 - 13.3)	NA	plasma	10	40	n/a	n/a	singleton pregnancy and at the time of blood sampling did not received any medication, were normotensive with no renal dysfunction or proteinuria and delivered phenotypically normal neonates	Kolialexi A., 2017	targeted
P00740	Coagulation factor IX	1.16	up	0.0046	early	31.3	30	31.3	serum	14	6	14	n/a	singleton pregnancies	Youssef L., 2021	untargeted
P00740	Coagulation factor IX	0.622085	down	0.00442016	early	19 ± 4	19 ± 4	n/a	plasma	7	14	n/a	n/a	n/a	Uchida Y., 2021	untargeted
P00742	Coagulation factor X	2.25842	up	0.00395773	late	37 (34 - 40)	39 (37 - 41)	n/a	plasma	26	29	n/a	n/a	n/a	Lim J.H., 2024	targeted
P00746	Complement factor D	2.51691	up	2.88e-05	early	31.9 ± 2.1	39.4 ± 0.9	n/a	plasma	17	18	n/a	n/a	healthy normotensive pregnant women	Chen H., 2022	untargeted
P00746	Complement factor D	2.81065	up	5.81e-05	late	36.8 ± 1.9	39.4 ± 0.9	n/a	plasma	11	18	n/a	n/a	healthy normotensive pregnant women	Chen H., 2022	untargeted
P00746	Complement factor D	1.19478	up	0.000770577	late	38.9 ± 1.4	38.9 ± 1.6	>37	plasma	48	98	n/a	n/a	singleton pregnancies	Odenkirk M., 2020	untargeted
P00747	Plasminogen	1.12917	up	0.000693699	early	19 ± 4	19 ± 4	n/a	plasma	7	14	n/a	n/a	n/a	Uchida Y., 2021	untargeted
P00747	Plasminogen	0.225719	down	0.03936	mixed	9 (8 – 9)	11 (9 – 11)	n/a	serum	5	5	n/a	6	Healthy controls: no medical or obstetric complications, delivered a neonate with a BW appropriate for gestational age	Than N. G., 2018	untargeted
P00748	Coagulation factor XII	1.42509	up	0.000491121	early	19 ± 4	19 ± 4	n/a	plasma	7	14	n/a	n/a	n/a	Uchida Y., 2021	untargeted
P00748	Coagulation factor XII	0.809061	down	0.000393341	late	38.9 ± 1.4	38.9 ± 1.6	>37	plasma	48	98	n/a	n/a	singleton pregnancies	Odenkirk M., 2020	untargeted
P00751	Complement factor B	0.32412	down	0.04286	mixed	9 (8 – 9)	11 (9 – 11)	n/a	serum	5	5	n/a	6	Healthy controls: no medical or obstetric complications, delivered a neonate with a BW appropriate for gestational age	Than N. G., 2018	untargeted
P00751	Complement factor B	0.261594	down	0.02577	mixed	9 (8 – 9)	11 (9 – 11)	n/a	serum	5	5	n/a	6	Healthy controls: no medical or obstetric complications, delivered a neonate with a BW appropriate for gestational age	Than N. G., 2018	untargeted
P00751	Complement factor B	0.142882	down	0.03	late	9 (8 – 10)	8 (8 – 9)	n/a	serum	5	5	n/a	0	Healthy controls: no medical or obstetric complications, delivered a neonate with a BW appropriate for gestational age	Than N. G., 2018	untargeted
P00751	Complement factor B	0.124818	down	0.0322	late	9 (8 – 10)	8 (8 – 9)	n/a	serum	5	5	n/a	0	Healthy controls: no medical or obstetric complications, delivered a neonate with a BW appropriate for gestational age	Than N. G., 2018	untargeted
P00751	Complement factor B	3.80026	up	0.0437	late	9 (8 – 10)	8 (8 – 9)	n/a	serum	5	5	n/a	0	Healthy controls: no medical or obstetric complications, delivered a neonate with a BW appropriate for gestational age	Than N. G., 2018	untargeted
P00751	Complement factor B	7.16864	up	0.0227	late	9 (8 – 10)	8 (8 – 9)	n/a	serum	5	5	n/a	0	Healthy controls: no medical or obstetric complications, delivered a neonate with a BW appropriate for gestational age	Than N. G., 2018	untargeted
P00751	Complement factor B	0.24	down	<0.005	early	12.5 (11.4 - 13.3)	12.5 (11.4 - 13.3)	NA	plasma	10	40	n/a	n/a	singleton pregnancy and at the time of blood sampling did not received any medication, were normotensive with no renal dysfunction or proteinuria and delivered phenotypically normal neonates	Kolialexi A., 2017	untargeted
P00813	ADA	1.06918	up	0.0145	mixed	34.74 ± 3.34	34.30 ± 1.76	n/a	plasma	15	15	n/a	n/a	n/a	Wang X., 2022	targeted
P01008	Antithrombin-III	1.69873	up	0.000344128	early	19 ± 4	19 ± 4	n/a	plasma	7	14	n/a	n/a	n/a	Uchida Y., 2021	untargeted
P01008	Antithrombin-III	0.864178	down	0.000367466	late	38.9 ± 1.4	38.9 ± 1.6	>37	plasma	48	98	n/a	n/a	singleton pregnancies	Odenkirk M., 2020	untargeted
P01009	Alpha-1-antitrypsin	0.906084	down	2.45e-07	early	19 ± 4	19 ± 4	n/a	plasma	7	14	n/a	n/a	n/a	Uchida Y., 2021	untargeted
P01009	Alpha-1-antitrypsin	3.14	up	<0.005	early	12.5 (11.4 - 13.3)	12.5 (11.4 - 13.3)	NA	plasma	10	40	n/a	n/a	singleton pregnancy and at the time of blood sampling did not received any medication, were normotensive with no renal dysfunction or proteinuria and delivered phenotypically normal neonates	Kolialexi A., 2017	untargeted
P01011	Alpha-1-antichymotrypsin	1.08093	up	0.0193082	early	19 ± 4	19 ± 4	n/a	plasma	7	14	n/a	n/a	n/a	Uchida Y., 2021	untargeted
P01011	Alpha-1-antichymotrypsin	0.393381	down	0.0241	late	9 (8 – 10)	8 (8 – 9)	n/a	serum	5	5	n/a	0	Healthy controls: no medical or obstetric complications, delivered a neonate with a BW appropriate for gestational age	Than N. G., 2018	untargeted
P01011	Alpha-1-antichymotrypsin	1.34281	up	3.79e-06	late	38.9 ± 1.4	38.9 ± 1.6	>37	plasma	48	98	n/a	n/a	singleton pregnancies	Odenkirk M., 2020	untargeted
P01019	Angiotensinogen	0.392972	down	0.01544	mixed	9 (8 – 9)	11 (9 – 11)	n/a	serum	5	5	n/a	6	Healthy controls: no medical or obstetric complications, delivered a neonate with a BW appropriate for gestational age	Than N. G., 2018	untargeted
P01019	Angiotensinogen	0.791191	down	0.00218	early	31.9 ± 2.1	39.4 ± 0.9	n/a	plasma	17	18	n/a	n/a	healthy normotensive pregnant women	Chen H., 2022	untargeted
P01019	Angiotensinogen	0.724488	down	0.0016285	late	37 (34 - 40)	39 (37 - 41)	n/a	plasma	26	29	n/a	n/a	n/a	Lim J.H., 2024	targeted
P01023	Alpha-2-macroglobulin	0.607664	down	0.000261308	early	19 ± 4	19 ± 4	n/a	plasma	7	14	n/a	n/a	n/a	Uchida Y., 2021	untargeted
P01023	Alpha-2-macroglobulin	1.27	up	0.00127	early	31.9 ± 2.1	39.4 ± 0.9	n/a	plasma	17	18	n/a	n/a	healthy normotensive pregnant women	Chen H., 2022	untargeted
P01023	Alpha-2-macroglobulin	1.51163	up	0.00171181	mixed	16 - 19.9	16 - 19.9	n/a	plasma	109	90	90	22	n/a	Than N. G., 2022	targeted
P01023	Alpha-2-macroglobulin	0.74345	down	<0.05	early	30.3 ± 3.2	30.1 ± 2.9	n/a	serum	15	16	n/a	0	n/a	Liu L. Y., 2013	targeted
P01023	Alpha-2-macroglobulin	0.559755	down	<0.05	late	37.1 ± 1.4	37.2 ± 1.6	n/a	serum	17	16	n/a	0	n/a	Liu L. Y., 2013	targeted
P01023	Alpha-2-macroglobulin	1.41406	up	6.03e-05	late	37 (34 - 40)	39 (37 - 41)	n/a	plasma	26	29	n/a	n/a	n/a	Lim J.H., 2024	targeted
P01024	Complement C3	0.461888	down	0.00697108	early	19 ± 4	19 ± 4	n/a	plasma	7	14	n/a	n/a	n/a	Uchida Y., 2021	untargeted
P01024	Complement C3	0.86	down	0.0025	early	31.3	30	31.3	serum	14	6	14	n/a	singleton pregnancies	Youssef L., 2021	untargeted
P01024	Complement C3	0.176777	down	<0.05	late	37.6 ± 0.8	37.3 ± 1.0	37.6 ± 0.8	plasma+serum	24	24	5	6	nulliparous women	Atkinson K. R., 2009	untargeted
P01031	Complement C5	2.07363	up	9.69e-10	early	19 ± 4	19 ± 4	n/a	plasma	7	14	n/a	n/a	n/a	Uchida Y., 2021	untargeted
P01031	Complement C5	1.13146	up	7.28e-05	late	38.9 ± 1.4	38.9 ± 1.6	>37	plasma	48	98	n/a	n/a	singleton pregnancies	Odenkirk M., 2020	untargeted
P01034	Cystatin-C	1.66949	up	0.000547	early	31.9 ± 2.1	39.4 ± 0.9	n/a	plasma	17	18	n/a	n/a	healthy normotensive pregnant women	Chen H., 2022	untargeted
P01034	Cystatin-C	1.13399	up	0.00724467	late	38.9 ± 1.4	38.9 ± 1.6	>37	plasma	48	98	n/a	n/a	singleton pregnancies	Odenkirk M., 2020	untargeted
P01042	Kininogen-1	0.8	down	0.0013	early	31.3	30	31.3	serum	14	6	14	n/a	singleton pregnancies	Youssef L., 2021	untargeted
P01042	Kininogen-1	0.84106	down	2.91e-06	late	38.9 ± 1.4	38.9 ± 1.6	>37	plasma	48	98	n/a	n/a	singleton pregnancies	Odenkirk M., 2020	untargeted
P01042-2	Kininogen-1	0.908917	down	0.00036634	early	19 ± 4	19 ± 4	n/a	plasma	7	14	n/a	n/a	n/a	Uchida Y., 2021	untargeted
P01127	Platelet-derived growth factor subunit B	1.50486	up	2.39e-05	mixed	16 - 19.9	16 - 19.9	n/a	plasma	109	90	90	22	n/a	Than N. G., 2022	targeted
P01127	Platelet-derived growth factor subunit B	1.61418	up	5.15e-06	mixed	28 - 31.9	28 - 31.9	n/a	plasma	109	90	90	22	n/a	Than N. G., 2022	targeted
P01135	TGF-alpha	1.21909	up	0.00494	mixed	34.74 ± 3.34	34.30 ± 1.76	n/a	plasma	15	15	n/a	n/a	n/a	Wang X., 2022	targeted
P01138	beta-nerve growth factor	1.84537	up	0.0220802	mixed	16 - 19.9	16 - 19.9	n/a	plasma	109	90	90	22	n/a	Than N. G., 2022	targeted
P01344	Insulin-like growth factor II	0.872156	down	0.0298595	late	38.9 ± 1.4	38.9 ± 1.6	>37	plasma	48	98	n/a	n/a	singleton pregnancies	Odenkirk M., 2020	untargeted
P01375	TNF	1.19507	up	0.00119	mixed	34.74 ± 3.34	34.30 ± 1.76	n/a	plasma	15	15	n/a	n/a	n/a	Wang X., 2022	targeted
P01584	Interleukin-1 beta	0.455967	down	0.0005	late	16.1 - 22	16.1 - 22	n/a	plasma	76	90	28	n/a	n/a	Eroz O., 2017	targeted
P01589	Interleukin-2 receptor subunit alpha	1.61345	up	0.0211677	mixed	16 - 19.9	16 - 19.9	n/a	plasma	109	90	90	22	n/a	Than N. G., 2022	targeted
P01591	Immunoglobulin J chain	1.89302	up	0.00659533	early	19 ± 4	19 ± 4	n/a	plasma	7	14	n/a	n/a	n/a	Uchida Y., 2021	untargeted
P01591	Immunoglobulin J chain	0.717812	down	0.0286681	late	37 (34 - 40)	39 (37 - 41)	n/a	plasma	26	29	n/a	n/a	n/a	Lim J.H., 2024	targeted
P01602	Ig heavy chain V–I region 5 (Fragment)	2.07	up	0.036	late	12.5	13.4	39	serum	6	6	n/a	n/a	spontaneously conceived first pregnancies	Beernink R.H., 2022	untargeted
P01707	Ig lambda chain V-II region TRO	1.76287	up	0.000120104	early	19 ± 4	19 ± 4	n/a	plasma	7	14	n/a	n/a	n/a	Uchida Y., 2021	untargeted
P01719	Ig lambda chain V-V region DEL	0.469936	down	0.046716	early	19 ± 4	19 ± 4	n/a	plasma	7	14	n/a	n/a	n/a	Uchida Y., 2021	untargeted
P01767	Protein IGHV3-53 (Fragment)	2.77	up	0.011	mixed	12.8	12.7	36	serum	8	8	n/a	n/a	spontaneously conceived first pregnancies	Beernink R.H., 2022	untargeted
P01781	Ig heavy chain V-III region GAL	1.99844	up	7.73e-05	early	19 ± 4	19 ± 4	n/a	plasma	7	14	n/a	n/a	n/a	Uchida Y., 2021	untargeted
P01834	Ig kappa chain C region	0.503787	down	4.02e-06	early	19 ± 4	19 ± 4	n/a	plasma	7	14	n/a	n/a	n/a	Uchida Y., 2021	untargeted
P01854	Immunoglobulin E	2.39906	up	0.044265	mixed	16 - 19.9	16 - 19.9	n/a	plasma	109	90	90	22	n/a	Than N. G., 2022	targeted
P01859	Ig gamma-2 chain C region	1.21415	up	0.000212815	early	19 ± 4	19 ± 4	n/a	plasma	7	14	n/a	n/a	n/a	Uchida Y., 2021	untargeted
P01860	Ig gamma-3 chain C region	2.04431	up	5.11e-05	early	19 ± 4	19 ± 4	n/a	plasma	7	14	n/a	n/a	n/a	Uchida Y., 2021	untargeted
P01861	Ig gamma-4 chain C region	0.609606	down	0.0157768	early	19 ± 4	19 ± 4	n/a	plasma	7	14	n/a	n/a	n/a	Uchida Y., 2021	untargeted
P01876	Ig alpha-1 chain C region	0.795116	down	0.000574792	early	19 ± 4	19 ± 4	n/a	plasma	7	14	n/a	n/a	n/a	Uchida Y., 2021	untargeted
P01877	Ig alpha-2 chain C region	0.437818	down	1.11e-10	early	19 ± 4	19 ± 4	n/a	plasma	7	14	n/a	n/a	n/a	Uchida Y., 2021	untargeted
P01880	Ig delta chain C region	0.498405	down	0.00117122	early	19 ± 4	19 ± 4	n/a	plasma	7	14	n/a	n/a	n/a	Uchida Y., 2021	untargeted
P02042	Hemoglobin subunit delta	0.781023	down	0.000220269	late	37 (34 - 40)	39 (37 - 41)	n/a	plasma	26	29	n/a	n/a	n/a	Lim J.H., 2024	targeted
P02533	Keratin, type I cytoskeletal 14 OS = Homo sapiens GN = KRT14 PE = 1 SV = 4	0.7	down	0.013	early	n/a	n/a	n/a	serum	42	58	n/a	n/a	n/a	Shi X.-F., 2024	untargeted
P02647	Apolipoprotein A-I	0.792787	down	1.38e-11	early	19 ± 4	19 ± 4	n/a	plasma	7	14	n/a	n/a	n/a	Uchida Y., 2021	untargeted
P02647	Apolipoprotein A-I	0.564724	down	<0.05	early	30.3 ± 3.2	30.1 ± 2.9	n/a	serum	15	16	n/a	0	n/a	Liu L. Y., 2013	targeted
P02647	Apolipoprotein A-I	0.812558	down	<0.05	late	37.1 ± 1.4	37.2 ± 1.6	n/a	serum	17	16	n/a	0	n/a	Liu L. Y., 2013	targeted
P02647	Apolipoprotein A-I	0.857897	down	0.003889	late	37 (34 - 40)	39 (37 - 41)	n/a	plasma	26	29	n/a	n/a	n/a	Lim J.H., 2024	targeted
P02649	Apolipoprotein E	25.9921	up	<0.05	late	37.6 ± 0.8	37.3 ± 1.0	37.6 ± 0.8	plasma+serum	24	24	5	6	nulliparous women	Atkinson K. R., 2009	untargeted
P02649	Apolipoprotein E	1.36011	up	0.00308	early	31.9 ± 2.1	39.4 ± 0.9	n/a	plasma	17	18	n/a	n/a	healthy normotensive pregnant women	Chen H., 2022	untargeted
P02649	Apolipoprotein E	1.63105	up	8.56e-05	late	36.8 ± 1.9	39.4 ± 0.9	n/a	plasma	11	18	n/a	n/a	healthy normotensive pregnant women	Chen H., 2022	untargeted
P02649	Apolipoprotein E	1.39934	up	0.003	late	36.8 ± 1.9	39.4 ± 0.9	n/a	plasma	11	18	n/a	n/a	healthy normotensive pregnant women	Chen H., 2022	targeted
P02649	Apolipoprotein E	0.592481	down	<0.05	early	30.3 ± 3.2	30.1 ± 2.9	n/a	serum	15	16	n/a	0	n/a	Liu L. Y., 2013	targeted
P02649	Apolipoprotein E	0.396993	down	<0.05	late	37.1 ± 1.4	37.2 ± 1.6	n/a	serum	17	16	n/a	0	n/a	Liu L. Y., 2013	targeted
P02649	Apolipoprotein E (acidic isoform)	0.307786	down	<0.05	late	37.6 ± 0.8	37.3 ± 1.0	37.6 ± 0.8	plasma+serum	24	24	5	6	nulliparous women	Atkinson K. R., 2009	untargeted
P02649	Apolipoprotein E (basic isoform)	4	up	<0.05	late	37.6 ± 0.8	37.3 ± 1.0	37.6 ± 0.8	plasma+serum	24	24	5	6	nulliparous women	Atkinson K. R., 2009	untargeted
P02649	Apolipoprotein E	1.43	up	0.008	early	n/a	n/a	n/a	serum	42	58	n/a	n/a	n/a	Shi X.-F., 2024	untargeted
P02652	Apolipoprotein A-II	0.28	down	<0.05	mixed	36.4 ± 1.6	38.5 ± 0.9	n/a	serum	10	10	10	n/a	n/a	Lu Q., 2016	untargeted
P02654	Apolipoprotein C-I	1.78968	up	0.000771785	late	38.9 ± 1.4	38.9 ± 1.6	>37	plasma	48	98	n/a	n/a	singleton pregnancies	Odenkirk M., 2020	untargeted
P02655	Apolipoprotein C-II	1.61734	up	0.000746052	late	38.9 ± 1.4	38.9 ± 1.6	>37	plasma	48	98	n/a	n/a	singleton pregnancies	Odenkirk M., 2020	untargeted
P02655	Apolipoprotein C-II	5.65685	up	<0.05	late	37.6 ± 0.8	37.3 ± 1.0	37.6 ± 0.8	plasma+serum	24	24	5	6	nulliparous women	Atkinson K. R., 2009	untargeted
P02656	Apolipoprotein C-III	1.58075	up	0.00121	late	36.8 ± 1.9	39.4 ± 0.9	n/a	plasma	11	18	n/a	n/a	healthy normotensive pregnant women	Chen H., 2022	untargeted
P02656	Apolipoprotein C-III	1.91558	up	<0.0001	late	36.8 ± 1.9	39.4 ± 0.9	n/a	plasma	11	18	n/a	n/a	healthy normotensive pregnant women	Chen H., 2022	targeted
P02656	Apolipoprotein C-III	0.33	down	<0.05	mixed	36.4 ± 1.6	38.5 ± 0.9	n/a	serum	10	10	10	n/a	n/a	Lu Q., 2016	untargeted
P02656	Apolipoprotein C-III	1.52617	up	0.00479682	late	38.9 ± 1.4	38.9 ± 1.6	>37	plasma	48	98	n/a	n/a	singleton pregnancies	Odenkirk M., 2020	untargeted
P02656	Apolipoprotein C-III	1.33342	up	<0.05	early	30.3 ± 3.2	30.1 ± 2.9	n/a	serum	15	16	n/a	0	n/a	Liu L. Y., 2013	targeted
P02656	Apolipoprotein C-III	1.8199	up	<0.05	late	37.1 ± 1.4	37.2 ± 1.6	n/a	serum	17	16	n/a	0	n/a	Liu L. Y., 2013	targeted
P02671-2	Fibrinogen alpha chain	1.19221	up	2.1e-14	early	19 ± 4	19 ± 4	n/a	plasma	7	14	n/a	n/a	n/a	Uchida Y., 2021	untargeted
P02675	Fibrinogen beta chain	1.97	up	0.034	late	12.5	13.4	39	serum	6	6	n/a	n/a	spontaneously conceived first pregnancies	Beernink R.H., 2022	untargeted
P02675	Fibrinogen beta chain	1.20294	up	3.51e-18	early	19 ± 4	19 ± 4	n/a	plasma	7	14	n/a	n/a	n/a	Uchida Y., 2021	untargeted
P02675	Fibrinogen beta chain	3.73213	up	<0.05	late	37.6 ± 0.8	37.3 ± 1.0	37.6 ± 0.8	plasma+serum	24	24	5	6	nulliparous women	Atkinson K. R., 2009	untargeted
P02679-2	Fibrinogen gamma chain	1.16177	up	1.18e-13	early	19 ± 4	19 ± 4	n/a	plasma	7	14	n/a	n/a	n/a	Uchida Y., 2021	untargeted
P02679-2	Fibrinogen gamma chain	1.16668	up	0.0068812	mixed	19 ± 3	18 ± 3	n/a	plasma	36	120	n/a	n/a	n/a	Uchida Y., 2021	targeted
P02689	Myelin P2 protein	0.309176	down	5.42e-05	early	19 ± 4	19 ± 4	n/a	plasma	7	14	n/a	n/a	n/a	Uchida Y., 2021	untargeted
P02741	C-reactive protein	2.70986	up	3.53e-05	late	38.9 ± 1.4	38.9 ± 1.6	>37	plasma	48	98	n/a	n/a	singleton pregnancies	Odenkirk M., 2020	untargeted
P02743	Serum amyloid P-component	0.909346	down	0.0334742	late	37 (34 - 40)	39 (37 - 41)	n/a	plasma	26	29	n/a	n/a	n/a	Lim J.H., 2024	targeted
P02743	Serum amyloid P-component	0.24	down	<0.05	mixed	36.4 ± 1.6	38.5 ± 0.9	n/a	serum	10	10	10	n/a	n/a	Lu Q., 2016	untargeted
P02746	Complement C1q subcomponent subunit B	1.4	up	0.0454162	mixed	11.0 - 13.0	11.0 - 13.0	36.1 [34.1; 37.3]	serum	30	13	6	11	maternal age between 18 and 45 years, singleton pregnancy, and a gestational age of 11–13 weeks at the time of sample collection	Starodubtseva N. L., 2024	targeted
P02748	Complement component C9	5.1	up	<0.05	mixed	36.4 ± 1.6	38.5 ± 0.9	n/a	serum	10	10	10	n/a	n/a	Lu Q., 2016	untargeted
P02748	Complement component C9	1.16843	up	0.00375938	late	38.9 ± 1.4	38.9 ± 1.6	>37	plasma	48	98	n/a	n/a	singleton pregnancies	Odenkirk M., 2020	untargeted
P02749	Beta-2-glycoprotein 1	0.858544	down	1.71e-06	early	19 ± 4	19 ± 4	n/a	plasma	7	14	n/a	n/a	n/a	Uchida Y., 2021	untargeted
P02749	Beta-2-glycoprotein 1	0.878662	down	0.0333606	late	38.9 ± 1.4	38.9 ± 1.6	>37	plasma	48	98	n/a	n/a	singleton pregnancies	Odenkirk M., 2020	untargeted
P02749	Beta-2-glycoprotein 1	0.76	down	<0.05	early	12.5 (11.4 - 13.3)	12.5 (11.4 - 13.3)	NA	plasma	10	40	n/a	n/a	singleton pregnancy and at the time of blood sampling did not received any medication, were normotensive with no renal dysfunction or proteinuria and delivered phenotypically normal neonates	Kolialexi A., 2017	untargeted
P02749	Beta-2-glycoprotein 1	0.311153	down	0.01	early	12.5 (11.4 - 13.3)	12.5 (11.4 - 13.3)	NA	plasma	10	40	n/a	n/a	singleton pregnancy and at the time of blood sampling did not received any medication, were normotensive with no renal dysfunction or proteinuria and delivered phenotypically normal neonates	Kolialexi A., 2017	targeted
P02750	Leucine-rich alpha-2-glycoprotein	1.45041	up	0.000110965	late	38.9 ± 1.4	38.9 ± 1.6	>37	plasma	48	98	n/a	n/a	singleton pregnancies	Odenkirk M., 2020	untargeted
P02750	Leucine-rich alpha-2-glycoprotein	0.7	down	0.038	early	n/a	n/a	n/a	serum	42	58	n/a	n/a	n/a	Shi X.-F., 2024	untargeted
P02750	Leucine-rich alpha-2-glycoprotein	0.963504	down	0.0231692	late	37 (34 - 40)	39 (37 - 41)	n/a	plasma	26	29	n/a	n/a	n/a	Lim J.H., 2024	targeted
P02751	Fibronectin	2.09982	up	1.86e-05	early	31.9 ± 2.1	39.4 ± 0.9	n/a	plasma	17	18	n/a	n/a	healthy normotensive pregnant women	Chen H., 2022	untargeted
P02751	Fibronectin	2.19421	up	5.93e-05	late	36.8 ± 1.9	39.4 ± 0.9	n/a	plasma	11	18	n/a	n/a	healthy normotensive pregnant women	Chen H., 2022	untargeted
P02751	Fibronectin	1.6809	up	0.007	early	31.9 ± 2.1	39.4 ± 0.9	n/a	plasma	17	18	n/a	n/a	healthy normotensive pregnant women	Chen H., 2022	targeted
P02751	Fibronectin	2.16	up	<0.05	mixed	36.4 ± 1.6	38.5 ± 0.9	n/a	serum	10	10	10	n/a	n/a	Lu Q., 2016	untargeted
P02751	Fibronectin	1.40304	up	0.0351328	late	38.9 ± 1.4	38.9 ± 1.6	>37	plasma	48	98	n/a	n/a	singleton pregnancies	Odenkirk M., 2020	untargeted
P02751	Fibronectin	1.46204	up	9.77e-06	late	37 (34 - 40)	39 (37 - 41)	n/a	plasma	26	29	n/a	n/a	n/a	Lim J.H., 2024	targeted
P02751-3	Fibronectin type III _x000D_	1.82398	up	7.2e-06	early	19 ± 4	19 ± 4	n/a	plasma	7	14	n/a	n/a	n/a	Uchida Y., 2021	untargeted
P02751-3	Fibronectin type III _x000D_	1.30096	up	0.00696876	mixed	19 ± 3	18 ± 3	n/a	plasma	36	120	n/a	n/a	n/a	Uchida Y., 2021	targeted
P02751-3	Fibronectin type III _x000D_	2.85673	up	1.37e-12	late	19 ± 2	19 ± 2	n/a	plasma	36	54	n/a	n/a	n/a	Uchida Y., 2021	targeted
P02751-3	Fibronectin type III _x000D_	1.65	up	< 0.0001	early	31.3	30	31.3	serum	14	6	14	n/a	singleton pregnancies	Youssef L., 2021	untargeted
P02753	Retinol-binding protein 4	4.28709	up	<0.05	late	37.6 ± 0.8	37.3 ± 1.0	37.6 ± 0.8	plasma+serum	24	24	5	6	nulliparous women	Atkinson K. R., 2009	untargeted
P02753	Retinol-binding protein 4	0.29	down	<0.05	mixed	36.4 ± 1.6	38.5 ± 0.9	n/a	serum	10	10	10	n/a	n/a	Lu Q., 2016	untargeted
P02753	Retinol-binding protein 4	0.664653	down	0.015	mixed	36.7±1.8	36.9±0.9	n/a	serum	69	60	69	n/a	n/a	Lu Q., 2016	targeted
P02753	Retinol-binding protein 4	1.04978	up	<0.05	early	30.3 ± 3.2	30.1 ± 2.9	n/a	serum	15	16	n/a	0	n/a	Liu L. Y., 2013	targeted
P02753	Retinol-binding protein 4	0.688225	down	<0.05	late	37.1 ± 1.4	37.2 ± 1.6	n/a	serum	17	16	n/a	0	n/a	Liu L. Y., 2013	targeted
P02760	Protein AMBP	0.610974	down	0.00102649	early	19 ± 4	19 ± 4	n/a	plasma	7	14	n/a	n/a	n/a	Uchida Y., 2021	untargeted
P02760	Protein AMBP	1.38136	up	0.00229	early	31.9 ± 2.1	39.4 ± 0.9	n/a	plasma	17	18	n/a	n/a	healthy normotensive pregnant women	Chen H., 2022	untargeted
P02760	Protein AMBP	1.44212	up	0.00263	late	36.8 ± 1.9	39.4 ± 0.9	n/a	plasma	11	18	n/a	n/a	healthy normotensive pregnant women	Chen H., 2022	untargeted
P02760	Protein AMBP	1.32	up	0.0046	early	31.3	30	31.3	serum	14	6	14	n/a	singleton pregnancies	Youssef L., 2021	untargeted
P02765	Alpha-2-HS-glycoprotein	0.895712	down	0.00237921	early	19 ± 4	19 ± 4	n/a	plasma	7	14	n/a	n/a	n/a	Uchida Y., 2021	untargeted
P02765	Alpha-2-HS-glycoprotein	6	up	<0.05	mixed	36.4 ± 1.6	38.5 ± 0.9	n/a	serum	10	10	10	n/a	n/a	Lu Q., 2016	untargeted
P02765	Alpha-2-HS-glycoprotein	0.38	down	<0.005	early	12.5 (11.4 - 13.3)	12.5 (11.4 - 13.3)	NA	plasma	10	40	n/a	n/a	singleton pregnancy and at the time of blood sampling did not received any medication, were normotensive with no renal dysfunction or proteinuria and delivered phenotypically normal neonates	Kolialexi A., 2017	untargeted
P02766	Transthyretin	3.73213	up	<0.05	late	37.6 ± 0.8	37.3 ± 1.0	37.6 ± 0.8	plasma+serum	24	24	5	6	nulliparous women	Atkinson K. R., 2009	untargeted
P02766	Transthyretin	0.33	down	<0.05	mixed	36.4 ± 1.6	38.5 ± 0.9	n/a	serum	10	10	10	n/a	n/a	Lu Q., 2016	untargeted
P02768	Serum albumin	1.1	up	0.0130744	mixed	11.0 - 13.0	11.0 - 13.0	36.1 [34.1; 37.3]	serum	30	13	6	11	maternal age between 18 and 45 years, singleton pregnancy, and a gestational age of 11–13 weeks at the time of sample collection	Starodubtseva N. L., 2024	targeted
P02774	Vitamin D-binding protein	0.75	down	< 0.0001	early	31.3	30	31.3	serum	14	6	14	n/a	singleton pregnancies	Youssef L., 2021	untargeted
P02774	Vitamin D-binding protein	0.856883	down	0.000120971	early	19 ± 4	19 ± 4	n/a	plasma	7	14	n/a	n/a	n/a	Uchida Y., 2021	untargeted
P02774	Vitamin D-binding protein	0.889072	down	0.00147997	late	38.9 ± 1.4	38.9 ± 1.6	>37	plasma	48	98	n/a	n/a	singleton pregnancies	Odenkirk M., 2020	untargeted
P02774	Vitamin D-binding protein	3.38	up	<0.005	early	12.5 (11.4 - 13.3)	12.5 (11.4 - 13.3)	NA	plasma	10	40	n/a	n/a	singleton pregnancy and at the time of blood sampling did not received any medication, were normotensive with no renal dysfunction or proteinuria and delivered phenotypically normal neonates	Kolialexi A., 2017	untargeted
P02775	Platelet basic protein	0.499245	down	0.0249624	early	19 ± 4	19 ± 4	n/a	plasma	7	14	n/a	n/a	n/a	Uchida Y., 2021	untargeted
P02776	Platelet factor 4	1.58873	up	0.000168577	mixed	16 - 19.9	16 - 19.9	n/a	plasma	109	90	90	22	n/a	Than N. G., 2022	targeted
P02776	Platelet factor 4	1.51968	up	0.0133466	mixed	24 - 27.9	24 - 27.9	n/a	plasma	109	90	90	22	n/a	Than N. G., 2022	targeted
P02776	Platelet factor 4	1.82291	up	0.000201565	mixed	28 - 31.9	28 - 31.9	n/a	plasma	109	90	90	22	n/a	Than N. G., 2022	targeted
P02778	CXCL10	1.04561	up	0.0164	mixed	34.74 ± 3.34	34.30 ± 1.76	n/a	plasma	15	15	n/a	n/a	n/a	Wang X., 2022	targeted
P02787	Serotransferrin	0.76237	down	0.000936	early	31.9 ± 2.1	39.4 ± 0.9	n/a	plasma	17	18	n/a	n/a	healthy normotensive pregnant women	Chen H., 2022	untargeted
P02787	Serotransferrin	0.799572	down	0.001	early	31.9 ± 2.1	39.4 ± 0.9	n/a	plasma	17	18	n/a	n/a	healthy normotensive pregnant women	Chen H., 2022	targeted
P02787	Serotransferrin	0.765463	down	<0.0001	late	36.8 ± 1.9	39.4 ± 0.9	n/a	plasma	11	18	n/a	n/a	healthy normotensive pregnant women	Chen H., 2022	targeted
P02787	Serotransferrin	4.26	up	<0.005	early	12.5 (11.4 - 13.3)	12.5 (11.4 - 13.3)	NA	plasma	10	40	n/a	n/a	singleton pregnancy and at the time of blood sampling did not received any medication, were normotensive with no renal dysfunction or proteinuria and delivered phenotypically normal neonates	Kolialexi A., 2017	untargeted
P02788	Lactotransferrin	0.666654	down	5.9e-05	mixed	28 - 31.9	28 - 31.9	n/a	plasma	109	90	90	22	n/a	Than N. G., 2022	targeted
P02788	Lactotransferrin	1.70334	up	0.0151542	late	38.9 ± 1.4	38.9 ± 1.6	>37	plasma	48	98	n/a	n/a	singleton pregnancies	Odenkirk M., 2020	untargeted
P02790	Hemopexin	0.874096	down	0.00247291	early	19 ± 4	19 ± 4	n/a	plasma	7	14	n/a	n/a	n/a	Uchida Y., 2021	untargeted
P02790	Hemopexin	0.820426	down	0.00084	early	31.9 ± 2.1	39.4 ± 0.9	n/a	plasma	17	18	n/a	n/a	healthy normotensive pregnant women	Chen H., 2022	untargeted
P02790	Hemopexin	0.757168	down	6.87e-05	late	36.8 ± 1.9	39.4 ± 0.9	n/a	plasma	11	18	n/a	n/a	healthy normotensive pregnant women	Chen H., 2022	untargeted
P02790	Hemopexin	0.880717	down	0.007	early	31.9 ± 2.1	39.4 ± 0.9	n/a	plasma	17	18	n/a	n/a	healthy normotensive pregnant women	Chen H., 2022	targeted
P02790	Hemopexin	0.911211	down	0.02	late	36.8 ± 1.9	39.4 ± 0.9	n/a	plasma	11	18	n/a	n/a	healthy normotensive pregnant women	Chen H., 2022	targeted
P02790	Hemopexin	0.875144	down	2.18e-05	late	38.9 ± 1.4	38.9 ± 1.6	>37	plasma	48	98	n/a	n/a	singleton pregnancies	Odenkirk M., 2020	untargeted
P02790	Hemopexin	1.60624	up	<0.05	early	30.3 ± 3.2	30.1 ± 2.9	n/a	serum	15	16	n/a	0	n/a	Liu L. Y., 2013	targeted
P02790	Hemopexin	1.50716	up	<0.05	late	37.1 ± 1.4	37.2 ± 1.6	n/a	serum	17	16	n/a	0	n/a	Liu L. Y., 2013	targeted
P03950	Angiogenin	1.12054	up	0.02425	late	38.9 ± 1.4	38.9 ± 1.6	>37	plasma	48	98	n/a	n/a	singleton pregnancies	Odenkirk M., 2020	untargeted
P03952	Plasma kallikrein	0.889122	down	0.0173412	early	19 ± 4	19 ± 4	n/a	plasma	7	14	n/a	n/a	n/a	Uchida Y., 2021	untargeted
P03952	Plasma kallikrein	1.26907	up	0.00614799	late	38.9 ± 1.4	38.9 ± 1.6	>37	plasma	48	98	n/a	n/a	singleton pregnancies	Odenkirk M., 2020	untargeted
P03956	Interstitial collagenase	1.54756	up	0.0142818	mixed	16 - 19.9	16 - 19.9	n/a	plasma	109	90	90	22	n/a	Than N. G., 2022	targeted
P03956	Interstitial collagenase	1.0396	up	0.0145	mixed	34.74 ± 3.34	34.30 ± 1.76	n/a	plasma	15	15	n/a	n/a	n/a	Wang X., 2022	targeted
P04003	C4b-binding protein alpha chain	1.20261	up	1.58e-08	early	19 ± 4	19 ± 4	n/a	plasma	7	14	n/a	n/a	n/a	Uchida Y., 2021	untargeted
P04003	C4b-binding protein alpha chain	0.13	down	<0.05	mixed	36.4 ± 1.6	38.5 ± 0.9	n/a	serum	10	10	10	n/a	n/a	Lu Q., 2016	untargeted
P04004	Vitronectin	0.23	down	<0.005	early	12.5 (11.4 - 13.3)	12.5 (11.4 - 13.3)	n/a	plasma	10	40	n/a	n/a	singleton pregnancy and at the time of blood sampling did not received any medication, were normotensive with no renal dysfunction or proteinuria and delivered phenotypically normal neonates	Kolialexi A., 2017	untargeted
P04004	Vitronectin	0.227832	down	<0.001	early	12.5 (11.4 - 13.3)	12.5 (11.4 - 13.3)	n/a	plasma	10	40	n/a	n/a	singleton pregnancy and at the time of blood sampling did not received any medication, were normotensive with no renal dysfunction or proteinuria and delivered phenotypically normal neonates	Kolialexi A., 2017	targeted
P04070	Vitamin K-dependent protein C	0.842961	down	0.00241963	late	38.9 ± 1.4	38.9 ± 1.6	>37	plasma	48	98	n/a	n/a	singleton pregnancies	Odenkirk M., 2020	untargeted
P04114	Apolipoprotein B-100	3.76432	up	9.49e-09	early	19 ± 4	19 ± 4	n/a	plasma	7	14	n/a	n/a	n/a	Uchida Y., 2021	untargeted
P04114	Apolipoprotein B-100	0.22	down	<0.05	mixed	36.4 ± 1.6	38.5 ± 0.9	n/a	serum	10	10	10	n/a	n/a	Lu Q., 2016	untargeted
P04150	Glucocorticoid receptor	1.73642	up	0.0446929	mixed	20 - 23.9	20 - 23.9	n/a	plasma	109	90	90	22	n/a	Than N. G., 2022	targeted
P04196	Histidine-rich glycoprotein	1.50273	up	0.000247674	early	19 ± 4	19 ± 4	n/a	plasma	7	14	n/a	n/a	n/a	Uchida Y., 2021	untargeted
P04196	Histidine-rich glycoprotein	1.7539	up	0.000147	early	31.9 ± 2.1	39.4 ± 0.9	n/a	plasma	17	18	n/a	n/a	healthy normotensive pregnant women	Chen H., 2022	untargeted
P04196	Histidine-rich glycoprotein	1.94187	up	0.000101	late	36.8 ± 1.9	39.4 ± 0.9	n/a	plasma	11	18	n/a	n/a	healthy normotensive pregnant women	Chen H., 2022	untargeted
P04196	Histidine-rich glycoprotein	1.27962	up	0.007	early	31.9 ± 2.1	39.4 ± 0.9	n/a	plasma	17	18	n/a	n/a	healthy normotensive pregnant women	Chen H., 2022	targeted
P04196	Histidine-rich glycoprotein	0.80353	down	0.005	late	36.8 ± 1.9	39.4 ± 0.9	n/a	plasma	11	18	n/a	n/a	healthy normotensive pregnant women	Chen H., 2022	targeted
P04275	von Willebrand factor	1.73	up	0.0001	early	31.3	30	31.3	serum	14	6	14	n/a	singleton pregnancies	Youssef L., 2021	untargeted
P04275	von Willebrand factor	2.46526	up	3.85e-06	early	19 ± 4	19 ± 4	n/a	plasma	7	14	n/a	n/a	n/a	Uchida Y., 2021	untargeted
P04275	von Willebrand factor	1.95933	up	0.000851	late	36.8 ± 1.9	39.4 ± 0.9	n/a	plasma	11	18	n/a	n/a	healthy normotensive pregnant women	Chen H., 2022	untargeted
P04275	von Willebrand factor	1.71462	up	0.0011	mixed	8 - 15.9	8 - 15.9	n/a	plasma	109	90	90	22	n/a	Than N. G., 2022	targeted
P04275	von Willebrand factor	1.50246	up	0.0073	mixed	8 - 15.9	8 - 15.9	n/a	plasma	109	90	90	22	n/a	Than N. G., 2022	targeted
P04275	von Willebrand factor	1.52362	up	3.22e-06	late	38.9 ± 1.4	38.9 ± 1.6	>37	plasma	48	98	n/a	n/a	singleton pregnancies	Odenkirk M., 2020	untargeted
P04275	von Willebrand factor	0.659207	down	0.00045819	late	37 (34 - 40)	39 (37 - 41)	n/a	plasma	26	29	n/a	n/a	n/a	Lim J.H., 2024	targeted
P04278	Sex hormone-binding globulin	1.73546	up	0.00201591	early	19 ± 4	19 ± 4	n/a	plasma	7	14	n/a	n/a	n/a	Uchida Y., 2021	untargeted
P04278	Sex hormone-binding globulin	1.46524	up	0.0335017	late	37 (34 - 40)	39 (37 - 41)	n/a	plasma	26	29	n/a	n/a	n/a	Lim J.H., 2024	targeted
P04278	Sex hormone-binding globulin	0.830403	down	0.00894347	mixed	19 ± 3	18 ± 3	n/a	plasma	36	120	n/a	n/a	n/a	Uchida Y., 2021	targeted
P04406	Glyceraldehyde-3-phosphate dehydrogenase	1.32399	up	0.0373289	late	38.9 ± 1.4	38.9 ± 1.6	>37	plasma	48	98	n/a	n/a	singleton pregnancies	Odenkirk M., 2020	untargeted
P04430	Ig kappa chain V-I region Roy	2.70856	up	0.00445546	early	19 ± 4	19 ± 4	n/a	plasma	7	14	n/a	n/a	n/a	Uchida Y., 2021	untargeted
P05090	Apolipoprotein D	0.539594	down	0.0166789	early	19 ± 4	19 ± 4	n/a	plasma	7	14	n/a	n/a	n/a	Uchida Y., 2021	untargeted
P05090	Apolipoprotein D	0.65	down	0.044	mixed	12.8	12.7	36	serum	8	8	n/a	n/a	spontaneously conceived first pregnancies	Beernink R.H., 2022	untargeted
P05109	Protein S100-A8	2.43157	up	0.0118912	late	38.9 ± 1.4	38.9 ± 1.6	>37	plasma	48	98	n/a	n/a	singleton pregnancies	Odenkirk M., 2020	untargeted
P05121	Plasminogen activator inhibitor 1	0.420726	down	0.00277306	late	38.9 ± 1.4	38.9 ± 1.6	>37	plasma	48	98	n/a	n/a	singleton pregnancies	Odenkirk M., 2020	untargeted
P05154	Plasma serine protease inhibitor	2.67475	up	0.00155	early	31.9 ± 2.1	39.4 ± 0.9	n/a	plasma	17	18	n/a	n/a	healthy normotensive pregnant women	Chen H., 2022	untargeted
P05154	Plasma serine protease inhibitor	0.662771	down	0.0076845	mixed	16 - 19.9	16 - 19.9	n/a	plasma	109	90	90	22	n/a	Than N. G., 2022	targeted
P05154	Plasma serine protease inhibitor	0.404124	down	7.56e-05	mixed	20 - 23.9	20 - 23.9	n/a	plasma	109	90	90	22	n/a	Than N. G., 2022	targeted
P05154	Plasma serine protease inhibitor	0.461495	down	6.67e-05	mixed	28 - 31.9	28 - 31.9	n/a	plasma	109	90	90	22	n/a	Than N. G., 2022	targeted
P05154	Plasma serine protease inhibitor	1.08918	up	8.28e-05	late	38.9 ± 1.4	38.9 ± 1.6	>37	plasma	48	98	n/a	n/a	singleton pregnancies	Odenkirk M., 2020	untargeted
P05155	Plasma protease C1 inhibitor	1.50705	up	0.00445855	late	38.9 ± 1.4	38.9 ± 1.6	>37	plasma	48	98	n/a	n/a	singleton pregnancies	Odenkirk M., 2020	untargeted
P05186	Alkaline phosphatase, tissue-nonspecific isozyme	0.366281	down	0.0149961	late	38.9 ± 1.4	38.9 ± 1.6	>37	plasma	48	98	n/a	n/a	singleton pregnancies	Odenkirk M., 2020	untargeted
P05546	Heparin cofactor 2	0.835452	down	8.49e-06	early	19 ± 4	19 ± 4	n/a	plasma	7	14	n/a	n/a	n/a	Uchida Y., 2021	untargeted
P05546	Heparin cofactor 2	0.841691	down	5.61e-05	late	38.9 ± 1.4	38.9 ± 1.6	>37	plasma	48	98	n/a	n/a	singleton pregnancies	Odenkirk M., 2020	untargeted
P06241	Tyrosine-protein kinase Fyn	1.50223	up	0.018	mixed	8 - 15.9	8 - 15.9	n/a	plasma	109	90	90	22	n/a	Than N. G., 2022	targeted
P06241	Tyrosine-protein kinase Fyn	0.535978	down	0.0243685	mixed	16 - 19.9	16 - 19.9	n/a	plasma	109	90	90	22	n/a	Than N. G., 2022	targeted
P06241	Tyrosine-protein kinase Fyn	1.74171	up	6.98e-05	mixed	24 - 27.9	24 - 27.9	n/a	plasma	109	90	90	22	n/a	Than N. G., 2022	targeted
P06241	Tyrosine-protein kinase Fyn	2.15593	up	0.00017259	mixed	28 - 31.9	28 - 31.9	n/a	plasma	109	90	90	22	n/a	Than N. G., 2022	targeted
P06241	Tyrosine-protein kinase Fyn	1.75152	up	0.000126652	mixed	28 - 31.9	28 - 31.9	n/a	plasma	109	90	90	22	n/a	Than N. G., 2022	targeted
P06396-4	Gelsolin	0.291888	down	5.37e-05	early	19 ± 4	19 ± 4	n/a	plasma	7	14	n/a	n/a	n/a	Uchida Y., 2021	untargeted
P06681	Complement C2 ( C2	0.81	down	< 0.0001	early	31.3	30	31.3	serum	14	6	14	n/a	singleton pregnancies	Youssef L., 2021	untargeted
P06702	Protein S100-A9	2.0301	up	0.0238882	late	38.9 ± 1.4	38.9 ± 1.6	>37	plasma	48	98	n/a	n/a	singleton pregnancies	Odenkirk M., 2020	untargeted
P06727	Apolipoprotein A-IV	0.785666	down	0.000208499	early	19 ± 4	19 ± 4	n/a	plasma	7	14	n/a	n/a	n/a	Uchida Y., 2021	untargeted
P06732:P12277	Creatine kinase M-type:Creatine kinase B-type heterodimer	1.71598	up	0.0120851	mixed	20 - 23.9	20 - 23.9	n/a	plasma	109	90	90	22	n/a	Than N. G., 2022	targeted
P06732:P12277	Creatine kinase M-type:Creatine kinase B-type heterodimer	1.6524	up	0.00639567	mixed	20 - 23.9	20 - 23.9	n/a	plasma	109	90	90	22	n/a	Than N. G., 2022	targeted
P06733	Alpha-enolase	1.83747	up	0.0115274	late	38.9 ± 1.4	38.9 ± 1.6	>37	plasma	48	98	n/a	n/a	singleton pregnancies	Odenkirk M., 2020	untargeted
P06733	Alpha-enolase	1.22	up	0.037	early	n/a	n/a	n/a	serum	42	58	n/a	n/a	n/a	Shi X.-F., 2024	untargeted
P06756:P18084	Integrin alpha-V: beta-5 complex	0.650062	down	0.000782717	mixed	20 - 23.9	20 - 23.9	n/a	plasma	109	90	90	22	n/a	Than N. G., 2022	targeted
P06756:P18084	Integrin alpha-V: beta-5 complex	0.467164	down	0.0113	late	8.0 - 16.0	8.0 - 16.0	n/a	plasma	76	90	28	n/a	n/a	Eroz O., 2017	targeted
P06756:P18084	Integrin alpha-V: beta-5 complex	0.458184	down	<0.001	late	16.1 - 22	16.1 - 22	n/a	plasma	76	90	28	n/a	n/a	Eroz O., 2017	targeted
P06850	Corticoliberin	1.66327	up	7.64e-05	late	31.2 ± 1.0	31.2 ± 1.0	n/a	plasma	35	70	n/a	n/a	n/a	Degnes H.-M., 2024	targeted
P06850	Corticoliberin	2.02762	up	0.000970008	mixed	25.4 - 41	39.4 ± 0.7	n/a	plasma	37	75	n/a	n/a	n/a	Degnes H.-M., 2024	targeted
P07093	Glia-derived nexin	1.67188	up	3.52e-08	mixed	20 - 23.9	20 - 23.9	n/a	plasma	109	90	90	22	n/a	Than N. G., 2022	targeted
P07093	Glia-derived nexin	1.5409	up	0.00921345	mixed	28 - 31.9	28 - 31.9	n/a	plasma	109	90	90	22	n/a	Than N. G., 2022	targeted
P07225	Vitamin K-dependent protein S	1.14507	up	5.9e-05	early	19 ± 4	19 ± 4	n/a	plasma	7	14	n/a	n/a	n/a	Uchida Y., 2021	untargeted
P07358	Complement component C8 beta chain	2.12502	up	5.37e-05	early	19 ± 4	19 ± 4	n/a	plasma	7	14	n/a	n/a	n/a	Uchida Y., 2021	untargeted
P07358	Complement component C8 beta chain	9	up	<0.05	mixed	36.4 ± 1.6	38.5 ± 0.9	n/a	serum	10	10	10	n/a	n/a	Lu Q., 2016	untargeted
P07360	Complement component C8 gamma chain	1.3075	up	2.36e-08	early	19 ± 4	19 ± 4	n/a	plasma	7	14	n/a	n/a	n/a	Uchida Y., 2021	untargeted
P07478	Trypsin-2	1.5288	up	0.00244428	mixed	16 - 19.9	16 - 19.9	n/a	plasma	109	90	90	22	n/a	Than N. G., 2022	targeted
P07478	Trypsin-2	2.16295	up	0.0207	late	8.0 - 16.0	8.0 - 16.0	n/a	plasma	76	90	28	n/a	n/a	Eroz O., 2017	targeted
P07478	Trypsin-2	2.2084	up	0.0036	late	16.1 - 22	16.1 - 22	n/a	plasma	76	90	28	n/a	n/a	Eroz O., 2017	targeted
P07686	Beta-hexosaminidase subunit beta	0.791458	down	0.0498586	late	37 (34 - 40)	39 (37 - 41)	n/a	plasma	26	29	n/a	n/a	n/a	Lim J.H., 2024	targeted
P07737	Profilin-1	1.43602	up	0.0320424	late	38.9 ± 1.4	38.9 ± 1.6	>37	plasma	48	98	n/a	n/a	singleton pregnancies	Odenkirk M., 2020	untargeted
P07948	Tyrosine-protein kinase Lyn	0.612745	down	0.00567541	mixed	16 - 19.9	16 - 19.9	n/a	plasma	109	90	90	22	n/a	Than N. G., 2022	targeted
P07948-2	Tyrosine-protein kinase Lyn, isoform B	0.644611	down	0.0035852	mixed	16 - 19.9	16 - 19.9	n/a	plasma	109	90	90	22	n/a	Than N. G., 2022	targeted
P07996	Thrombospondin-1	0.354347	down	0.0187598	early	19 ± 4	19 ± 4	n/a	plasma	7	14	n/a	n/a	n/a	Uchida Y., 2021	untargeted
P07996	Thrombospondin-1	1.5456	up	0.00023	mixed	8 - 15.9	8 - 15.9	n/a	plasma	109	90	90	22	n/a	Than N. G., 2022	targeted
P07996	Thrombospondin-1	1.61851	up	4.95e-05	mixed	16 - 19.9	16 - 19.9	n/a	plasma	109	90	90	22	n/a	Than N. G., 2022	targeted
P07996	Thrombospondin-1	1.70016	up	0.000228053	mixed	28 - 31.9	28 - 31.9	n/a	plasma	109	90	90	22	n/a	Than N. G., 2022	targeted
P07996	Thrombospondin-1	1.3426	up	0.00212965	late	38.9 ± 1.4	38.9 ± 1.6	>37	plasma	48	98	n/a	n/a	singleton pregnancies	Odenkirk M., 2020	untargeted
P07996	Thrombospondin-1	0.74	down	0.012	early	n/a	n/a	n/a	serum	42	58	n/a	n/a	n/a	Shi X.-F., 2024	untargeted
P07998	Ribonuclease pancreatic	1.11585	up	0.0239343	late	38.9 ± 1.4	38.9 ± 1.6	>37	plasma	48	98	n/a	n/a	singleton pregnancies	Odenkirk M., 2020	untargeted
P08185	Corticosteroid-binding globulin	0.63	down	< 0.0001	early	31.3	30	31.3	serum	14	6	14	n/a	singleton pregnancies	Youssef L., 2021	untargeted
P08185	Corticosteroid-binding globulin	0.427064	down	0.0110362	early	19 ± 4	19 ± 4	n/a	plasma	7	14	n/a	n/a	n/a	Uchida Y., 2021	untargeted
P08476	Activin A	1.31967	up	1.9e-05	late	31.2 ± 1.0	31.2 ± 1.0	n/a	plasma	35	70	n/a	n/a	n/a	Degnes H.-M., 2024	targeted
P08476	Activin A	1.58844	up	0.00522303	mixed	25.4 - 41	39.4 ± 0.7	n/a	plasma	37	75	n/a	n/a	n/a	Degnes H.-M., 2024	targeted
P08476	Inhibin beta A chain	1.69554	up	0.000110665	mixed	16 - 19.9	16 - 19.9	n/a	plasma	109	90	90	22	n/a	Than N. G., 2022	targeted
P08476	Inhibin beta A chain	1.74699	up	0.0105493	mixed	24 - 27.9	24 - 27.9	n/a	plasma	109	90	90	22	n/a	Than N. G., 2022	targeted
P08476	Inhibin beta A chain	2.03571	up	0.00747313	mixed	28 - 31.9	28 - 31.9	n/a	plasma	109	90	90	22	n/a	Than N. G., 2022	targeted
P08476	Inhibin beta A chain	1.31287	up	2.55e-05	late	31.2 ± 1.0	31.2 ± 1.0	n/a	plasma	35	70	n/a	n/a	n/a	Degnes H.-M., 2024	targeted
P08476	Inhibin beta A chain	1.55557	up	0.00568412	mixed	25.4 - 41	39.4 ± 0.7	n/a	plasma	37	75	n/a	n/a	n/a	Degnes H.-M., 2024	targeted
P08476:P09529	Inhibin beta A chain:Inhibin beta B chain heterodimer	1.36357	up	1.04e-05	late	31.2 ± 1.0	31.2 ± 1.0	n/a	plasma	35	70	n/a	n/a	n/a	Degnes H.-M., 2024	targeted
P08476:P55103	Inhibin beta A chain:Inhibin beta C chain heterodimer	1.29634	up	0.000120129	late	31.2 ± 1.0	31.2 ± 1.0	n/a	plasma	35	70	n/a	n/a	n/a	Degnes H.-M., 2024	targeted
P08476:P55103	Inhibin beta A chain:Inhibin beta C chain heterodimer	1.67966	up	0.0216977	mixed	25.4 - 41	39.4 ± 0.7	n/a	plasma	37	75	n/a	n/a	n/a	Degnes H.-M., 2024	targeted
P08514:P05106	Integrin alpha-IIb: beta-3 complex	1.7507	up	0.013	mixed	8 - 15.9	8 - 15.9	n/a	plasma	109	90	90	22	n/a	Than N. G., 2022	targeted
P08514:P05106	Integrin alpha-IIb: beta-3 complex	2.44503	up	1.9e-05	mixed	8 - 15.9	8 - 15.9	n/a	plasma	109	90	90	22	n/a	Than N. G., 2022	targeted
P08514:P05106	Integrin alpha-IIb: beta-3 complex	2.31423	up	0.0152244	mixed	16 - 19.9	16 - 19.9	n/a	plasma	109	90	90	22	n/a	Than N. G., 2022	targeted
P08514:P05106	Integrin alpha-IIb: beta-3 complex	3.28153	up	7.34e-05	mixed	16 - 19.9	16 - 19.9	n/a	plasma	109	90	90	22	n/a	Than N. G., 2022	targeted
P08514:P05106	Integrin alpha-IIb: beta-3 complex	2.83283	up	6.77e-07	mixed	20 - 23.9	20 - 23.9	n/a	plasma	109	90	90	22	n/a	Than N. G., 2022	targeted
P08514:P05106	Integrin alpha-IIb: beta-3 complex	3.67945	up	6.08e-06	mixed	20 - 23.9	20 - 23.9	n/a	plasma	109	90	90	22	n/a	Than N. G., 2022	targeted
P08514:P05106	Integrin alpha-IIb: beta-3 complex	2.55536	up	4.31e-06	mixed	20 - 23.9	20 - 23.9	n/a	plasma	109	90	90	22	n/a	Than N. G., 2022	targeted
P08514:P05106	Integrin alpha-IIb: beta-3 complex	1.63737	up	0.0152119	mixed	24 - 27.9	24 - 27.9	n/a	plasma	109	90	90	22	n/a	Than N. G., 2022	targeted
P08514:P05106	Integrin alpha-IIb: beta-3 complex	1.65901	up	0.010886	mixed	28 - 31.9	28 - 31.9	n/a	plasma	109	90	90	22	n/a	Than N. G., 2022	targeted
P08514:P05106	Integrin alpha-IIb: beta-3 complex	1.83209	up	0.0357161	mixed	28 - 31.9	28 - 31.9	n/a	plasma	109	90	90	22	n/a	Than N. G., 2022	targeted
P08514:P05106	Integrin alpha-IIb: beta-3 complex	2.55844	up	0.000290754	mixed	28 - 31.9	28 - 31.9	n/a	plasma	109	90	90	22	n/a	Than N. G., 2022	targeted
P08514:P05106	Integrin alpha-IIb: beta-3 complex	2.5245	up	0.0017	late	28.1 - 32	28.1 - 32	n/a	plasma	76	90	28	n/a	n/a	Eroz O., 2017	targeted
P08514:P05106	Integrin alpha-IIb: beta-3 complex	2.77791	up	<0.001	late	16.1 - 22	16.1 - 22	n/a	plasma	76	90	28	n/a	n/a	Eroz O., 2017	targeted
P08514:P05106	Integrin alpha-IIb: beta-3 complex	2.39828	up	0.0198	late	22.1 - 28	22.1 - 28	n/a	plasma	76	90	28	n/a	n/a	Eroz O., 2017	targeted
P08603	Complement factor H	0.32457	down	0.0384	mixed	9 (8 – 9)	11 (9 – 11)	n/a	serum	5	5	n/a	6	Healthy controls: no medical or obstetric complications, delivered a neonate with a BW appropriate for gestational age	Than N. G., 2018	untargeted
P08603	Complement factor H	3.5	up	<0.05	mixed	36.4 ± 1.6	38.5 ± 0.9	n/a	serum	10	10	10	n/a	n/a	Lu Q., 2016	untargeted
P08603	Complement factor H	0.91303	down	0.00809879	late	38.9 ± 1.4	38.9 ± 1.6	>37	plasma	48	98	n/a	n/a	singleton pregnancies	Odenkirk M., 2020	untargeted
P08631	Tyrosine-protein kinase HCK	1.53126	up	0.00830258	mixed	24 - 27.9	24 - 27.9	n/a	plasma	109	90	90	22	n/a	Than N. G., 2022	targeted
P08684	Cytochrome P450 3A4	0.474013	down	0.0201	late	8.0 - 16.0	8.0 - 16.0	n/a	plasma	76	90	28	n/a	n/a	Eroz O., 2017	targeted
P08684	Cytochrome P450 3A4	0.462011	down	<0.001	late	16.1 - 22	16.1 - 22	n/a	plasma	76	90	28	n/a	n/a	Eroz O., 2017	targeted
P08709	Coagulation factor VII	0.999875	down	0.00173277	late	38.9 ± 1.4	38.9 ± 1.6	>37	plasma	48	98	n/a	n/a	singleton pregnancies	Odenkirk M., 2020	untargeted
P08758	Annexin A5	0.887164	down	0.0165933	late	38.9 ± 1.4	38.9 ± 1.6	>37	plasma	48	98	n/a	n/a	singleton pregnancies	Odenkirk M., 2020	untargeted
P08833	Insulin-like growth factor-binding protein 1	0.613959	down	0.0211882	mixed	16 - 19.9	16 - 19.9	n/a	plasma	109	90	90	22	n/a	Than N. G., 2022	targeted
P08833	Insulin-like growth factor-binding protein 1	2.4863	up	0.0011	late	32.1 - 36	32.1 - 36	n/a	plasma	76	90	28	n/a	n/a	Eroz O., 2017	targeted
P08833	Insulin-like growth factor-binding protein 1	0.734466	down	0.0368076	late	38.9 ± 1.4	38.9 ± 1.6	>37	plasma	48	98	n/a	n/a	singleton pregnancies	Odenkirk M., 2020	untargeted
P09132	Signal recognition particle 19 kDa protein	0.62277	down	0.000173938	late	31.2 ± 1.0	31.2 ± 1.0	n/a	plasma	35	70	n/a	n/a	n/a	Degnes H.-M., 2024	targeted
P09211	Glutathione S-transferase P	0.474342	down	0.0364	late	28.1 - 32	28.1 - 32	n/a	plasma	76	90	28	n/a	n/a	Eroz O., 2017	targeted
P09211	Glutathione S-transferase P	0.455019	down	<0.001	late	8.0 - 16.0	8.0 - 16.0	n/a	plasma	76	90	28	n/a	n/a	Eroz O., 2017	targeted
P09211	Glutathione S-transferase P	0.448444	down	<0.001	late	16.1 - 22	16.1 - 22	n/a	plasma	76	90	28	n/a	n/a	Eroz O., 2017	targeted
P09211	Glutathione S-transferase P	0.471392	down	0.013	late	22.1 - 28	22.1 - 28	n/a	plasma	76	90	28	n/a	n/a	Eroz O., 2017	targeted
P09237	Matrilysin	1.50423	up	4.3e-08	mixed	8 - 15.9	8 - 15.9	n/a	plasma	109	90	90	22	n/a	Than N. G., 2022	targeted
P09237	Matrilysin	1.73734	up	5.7e-15	mixed	8 - 15.9	8 - 15.9	n/a	plasma	109	90	90	22	n/a	Than N. G., 2022	targeted
P09237	Matrilysin	1.72928	up	1.3e-06	mixed	16 - 19.9	16 - 19.9	n/a	plasma	109	90	90	22	n/a	Than N. G., 2022	targeted
P09237	Matrilysin	1.83174	up	5.8e-08	mixed	16 - 19.9	16 - 19.9	n/a	plasma	109	90	90	22	n/a	Than N. G., 2022	targeted
P09237	Matrilysin	1.76018	up	4.16e-10	mixed	16 - 19.9	16 - 19.9	n/a	plasma	109	90	90	22	n/a	Than N. G., 2022	targeted
P09237	Matrilysin	1.86982	up	8.71e-08	mixed	20 - 23.9	20 - 23.9	n/a	plasma	109	90	90	22	n/a	Than N. G., 2022	targeted
P09237	Matrilysin	1.58182	up	0.000108752	mixed	20 - 23.9	20 - 23.9	n/a	plasma	109	90	90	22	n/a	Than N. G., 2022	targeted
P09237	Matrilysin	1.6724	up	2.5e-06	mixed	20 - 23.9	20 - 23.9	n/a	plasma	109	90	90	22	n/a	Than N. G., 2022	targeted
P09237	Matrilysin	1.88347	up	5.4e-09	mixed	20 - 23.9	20 - 23.9	n/a	plasma	109	90	90	22	n/a	Than N. G., 2022	targeted
P09237	Matrilysin	2.33918	up	0.0018	late	28.1 - 32	28.1 - 32	n/a	plasma	76	90	28	n/a	n/a	Eroz O., 2017	targeted
P09237	Matrilysin	2.55443	up	<0.001	late	8.0 - 16.0	8.0 - 16.0	n/a	plasma	76	90	28	n/a	n/a	Eroz O., 2017	targeted
P09237	Matrilysin	2.70008	up	<0.001	late	16.1 - 22	16.1 - 22	n/a	plasma	76	90	28	n/a	n/a	Eroz O., 2017	targeted
P09237	Matrilysin	2.52101	up	<0.001	late	22.1 - 28	22.1 - 28	n/a	plasma	76	90	28	n/a	n/a	Eroz O., 2017	targeted
P09237	Matrilysin	2.28153	up	0.0132	late	32.1 - 36	32.1 - 36	n/a	plasma	76	90	28	n/a	n/a	Eroz O., 2017	targeted
P09341	Growth-regulated alpha protein	0.583093	down	0.00269881	mixed	16 - 19.9	16 - 19.9	n/a	plasma	109	90	90	22	n/a	Than N. G., 2022	targeted
P09341	Growth-regulated alpha protein	1.68421	up	0.000401691	mixed	20 - 23.9	20 - 23.9	n/a	plasma	109	90	90	22	n/a	Than N. G., 2022	targeted
P09429	High mobility group protein box 1	2.2084	up	0.0013	late	8.0 - 16.0	8.0 - 16.0	n/a	plasma	76	90	28	n/a	n/a	Eroz O., 2017	targeted
P09429	High mobility group protein box 1	2.247	up	<0.001	late	16.1 - 22	16.1 - 22	n/a	plasma	76	90	28	n/a	n/a	Eroz O., 2017	targeted
P09429	High mobility group protein box 1	2.2084	up	0.0042	late	22.1 - 28	22.1 - 28	n/a	plasma	76	90	28	n/a	n/a	Eroz O., 2017	targeted
P09466	Pregnancy-associated endometrial alpha2-globulin	0.410172	down	0.02998	mixed	9 (8 – 9)	11 (9 – 11)	n/a	serum	5	5	n/a	6	Healthy controls: no medical or obstetric complications, delivered a neonate with a BW appropriate for gestational age	Than N. G., 2018	untargeted
P09871	Complement C1s subcomponent	1.14369	up	0.000706698	late	38.9 ± 1.4	38.9 ± 1.6	>37	plasma	48	98	n/a	n/a	singleton pregnancies	Odenkirk M., 2020	untargeted
P09874	Poly [ADP-ribose] polymerase 1	8.94973	up	0.000787883	early	19 ± 4	19 ± 4	n/a	plasma	7	14	n/a	n/a	n/a	Uchida Y., 2021	untargeted
P0C0L4	Complement C4-A	0.834581	down	0.00458949	late	38.9 ± 1.4	38.9 ± 1.6	>37	plasma	48	98	n/a	n/a	singleton pregnancies	Odenkirk M., 2020	untargeted
P0C0L5	Complement C4b	0.607404	down	0.006	mixed	8 - 15.9	8 - 15.9	n/a	plasma	109	90	90	22	n/a	Than N. G., 2022	targeted
P0C0L5	Complement C4b	0.55527	down	0.0047	mixed	8 - 15.9	8 - 15.9	n/a	plasma	109	90	90	22	n/a	Than N. G., 2022	targeted
P0C0L5	Complement C4b	0.460019	down	0.00283104	mixed	20 - 23.9	20 - 23.9	n/a	plasma	109	90	90	22	n/a	Than N. G., 2022	targeted
P0C0L5	Complement C4b	0.496753	down	0.00365579	mixed	20 - 23.9	20 - 23.9	n/a	plasma	109	90	90	22	n/a	Than N. G., 2022	targeted
P0C0L5	Complement C4b	0.549761	down	0.0123368	mixed	20 - 23.9	20 - 23.9	n/a	plasma	109	90	90	22	n/a	Than N. G., 2022	targeted
P0C0L5	Complement C4b	0.631927	down	0.0160687	mixed	24 - 27.9	24 - 27.9	n/a	plasma	109	90	90	22	n/a	Than N. G., 2022	targeted
P0C0L5	Complement C4b	0.414372	down	0.0011	late	8.0 - 16.0	8.0 - 16.0	n/a	plasma	76	90	28	n/a	n/a	Eroz O., 2017	targeted
P0C0L5	Complement C4b	0.399426	down	<0.001	late	16.1 - 22	16.1 - 22	n/a	plasma	76	90	28	n/a	n/a	Eroz O., 2017	targeted
P0C0L5	Complement C4b	0.836965	down	0.00473431	late	38.9 ± 1.4	38.9 ± 1.6	>37	plasma	48	98	n/a	n/a	singleton pregnancies	Odenkirk M., 2020	untargeted
P0C0L5	Complement C4b	0.316001	down	0.04406	mixed	9 (8 – 9)	11 (9 – 11)	n/a	serum	5	5	n/a	6	Healthy controls: no medical or obstetric complications, delivered a neonate with a BW appropriate for gestational age	Than N. G., 2018	untargeted
P0C0L5	Complement C4b	0.282398	down	0.009872	mixed	9 (8 – 9)	11 (9 – 11)	n/a	serum	5	5	n/a	6	Healthy controls: no medical or obstetric complications, delivered a neonate with a BW appropriate for gestational age	Than N. G., 2018	untargeted
P0C0L5	Complement C4b	0.269508	down	0.002154	mixed	9 (8 – 9)	11 (9 – 11)	n/a	serum	5	5	n/a	6	Healthy controls: no medical or obstetric complications, delivered a neonate with a BW appropriate for gestational age	Than N. G., 2018	untargeted
P0C0L5	Complement C4b	0.347167	down	0.000154	mixed	9 (8 – 9)	11 (9 – 11)	n/a	serum	5	5	n/a	6	Healthy controls: no medical or obstetric complications, delivered a neonate with a BW appropriate for gestational age	Than N. G., 2018	untargeted
P0C0L5	Complement C4b	3.53914	up	0.0218	mixed	9 (8 – 9)	11 (9 – 11)	n/a	serum	5	5	n/a	6	Healthy controls: no medical or obstetric complications, delivered a neonate with a BW appropriate for gestational age	Than N. G., 2018	untargeted
P0DJI8	Serum amyloid A-1 protein	0.279448	down	0.025	mixed	8 - 15.9	8 - 15.9	n/a	plasma	109	90	90	22	n/a	Than N. G., 2022	targeted
P0DJI8	Serum amyloid A-1 protein	0.308893	down	0.0187999	mixed	16 - 19.9	16 - 19.9	n/a	plasma	109	90	90	22	n/a	Than N. G., 2022	targeted
P0DJI8	Serum amyloid A-1 protein	2.35699	up	6.04e-05	late	38.9 ± 1.4	38.9 ± 1.6	>37	plasma	48	98	n/a	n/a	singleton pregnancies	Odenkirk M., 2020	untargeted
P0DJI8	Serum amyloid A-1 protein	5.56	up	<0.01	early	12.7	12.8	32	serum	9	9	n/a	n/a	spontaneously conceived first pregnancies	Beernink R.H., 2022	untargeted
P0DJI9	Serum amyloid A-2 protein	2.53744	up	1.26e-05	late	38.9 ± 1.4	38.9 ± 1.6	>37	plasma	48	98	n/a	n/a	singleton pregnancies	Odenkirk M., 2020	untargeted
P0DMV8	Heat shock 70 kDa protein 1A	1.19517	up	0.000169371	late	31.2 ± 1.0	31.2 ± 1.0	n/a	plasma	35	70	n/a	n/a	n/a	Degnes H.-M., 2024	targeted
P0DMV8/P0DMV9	Heat shock 70 kDa protein 1A/1B	0.639651	down	0.0031	mixed	8 - 15.9	8 - 15.9	n/a	plasma	109	90	90	22	n/a	Than N. G., 2022	targeted
P0DMV8/P0DMV9	Heat shock 70 kDa protein 1A/1B	0.548558	down	0.0080933	mixed	20 - 23.9	20 - 23.9	n/a	plasma	109	90	90	22	n/a	Than N. G., 2022	targeted
P0DMV8/P0DMV9	Heat shock 70 kDa protein 1A/1B	0.443191	down	0.0007	late	8.0 - 16.0	8.0 - 16.0	n/a	plasma	76	90	28	n/a	n/a	Eroz O., 2017	targeted
P0DMV8/P0DMV9	Heat shock 70 kDa protein 1A/1B	0.43952	down	<0.001	late	16.1 - 22	16.1 - 22	n/a	plasma	76	90	28	n/a	n/a	Eroz O., 2017	targeted
P0DMV8/P0DMV9	Heat shock 70 kDa protein 1A/1B	0.430176	down	<0.001	late	22.1 - 28	22.1 - 28	n/a	plasma	76	90	28	n/a	n/a	Eroz O., 2017	targeted
P0DOY3	Ig lambda-3 chain C regions	0.48	down	<0.001	early	12.7	12.8	32	serum	9	9	n/a	n/a	spontaneously conceived first pregnancies	Beernink R.H., 2022	untargeted
P10145	IL8	1.25821	up	0.000696	mixed	34.74 ± 3.34	34.30 ± 1.76	n/a	plasma	15	15	n/a	n/a	n/a	Wang X., 2022	targeted
P10147	CCL3	1.08436	up	0.0186	mixed	34.74 ± 3.34	34.30 ± 1.76	n/a	plasma	15	15	n/a	n/a	n/a	Wang X., 2022	targeted
P10643	Complement component C7	2.18823	up	4e-08	early	19 ± 4	19 ± 4	n/a	plasma	7	14	n/a	n/a	n/a	Uchida Y., 2021	untargeted
P10720	Platelet factor 4 variant OS = Homo sapiens GN = PF4V1 PE = 1 SV = 1	0.7	down	0.004	early	n/a	n/a	n/a	serum	42	58	n/a	n/a	n/a	Shi X.-F., 2024	untargeted
P10809	60 kDa heat shock protein, mitochondrial	1.55443	up	0.000878932	mixed	28 - 31.9	28 - 31.9	n/a	plasma	109	90	90	22	n/a	Than N. G., 2022	targeted
P10909	Clusterin	0.862002	down	6.55e-05	late	38.9 ± 1.4	38.9 ± 1.6	>37	plasma	48	98	n/a	n/a	singleton pregnancies	Odenkirk M., 2020	untargeted
P10909-5	Clusterin	0.893139	down	0.0021935	early	19 ± 4	19 ± 4	n/a	plasma	7	14	n/a	n/a	n/a	Uchida Y., 2021	untargeted
P10909-5;P10909	Clusterin	2.13	up	<0.05	mixed	36.4 ± 1.6	38.5 ± 0.9	n/a	serum	10	10	10	n/a	n/a	Lu Q., 2016	untargeted
P11142	Heat shock cognate 71 kDa protein	0.735108	down	0.000131883	late	38.9 ± 1.4	38.9 ± 1.6	>37	plasma	48	98	n/a	n/a	singleton pregnancies	Odenkirk M., 2020	untargeted
P11216	Glycogen phosphorylase, brain form	0.48619	down	0.0123728	early	19 ± 4	19 ± 4	n/a	plasma	7	14	n/a	n/a	n/a	Uchida Y., 2021	untargeted
P12111	Collagen alpha-3(VI) chain	1.17848	up	0.000356884	late	31.2 ± 1.0	31.2 ± 1.0	n/a	plasma	35	70	n/a	n/a	n/a	Degnes H.-M., 2024	targeted
P12111	Collagen alpha-3(VI) chain	1.33711	up	0.00340523	mixed	25.4 - 41	39.4 ± 0.7	n/a	plasma	37	75	n/a	n/a	n/a	Degnes H.-M., 2024	targeted
P12429	Annexin A3	1.04071	up	0.00472362	late	38.9 ± 1.4	38.9 ± 1.6	>37	plasma	48	98	n/a	n/a	singleton pregnancies	Odenkirk M., 2020	untargeted
P12429	Annexin A3	1.73606	up	4.5e-05	late	37 (34 - 40)	39 (37 - 41)	n/a	plasma	26	29	n/a	n/a	n/a	Lim J.H., 2024	targeted
P13497	Bone morphogenetic protein 1	2.22684	up	<0.001	late	16.1 - 22	16.1 - 22	n/a	plasma	76	90	28	n/a	n/a	Eroz O., 2017	targeted
P13671	Complement component C6	2.36076	up	0.00188504	early	19 ± 4	19 ± 4	n/a	plasma	7	14	n/a	n/a	n/a	Uchida Y., 2021	untargeted
P13686	Tartrate-resistant acid phosphatase type 5	1.17881	up	0.000552576	late	31.2 ± 1.0	31.2 ± 1.0	n/a	plasma	35	70	n/a	n/a	n/a	Degnes H.-M., 2024	targeted
P13686	Tartrate-resistant acid phosphatase type 5	1.28537	up	0.0172262	mixed	25.4 - 41	39.4 ± 0.7	n/a	plasma	37	75	n/a	n/a	n/a	Degnes H.-M., 2024	targeted
P13726	Tissue Factor	0.434672	down	<0.001	late	28.1 - 32	28.1 - 32	n/a	plasma	76	90	28	n/a	n/a	Eroz O., 2017	targeted
P13726	Tissue Factor	0.460732	down	0.0281	late	8.0 - 16.0	8.0 - 16.0	n/a	plasma	76	90	28	n/a	n/a	Eroz O., 2017	targeted
P13726	Tissue Factor	0.462973	down	0.0365	late	22.1 - 28	22.1 - 28	n/a	plasma	76	90	28	n/a	n/a	Eroz O., 2017	targeted
P13726	Tissue Factor	0.45376	down	0.0087	late	32.1 - 36	32.1 - 36	n/a	plasma	76	90	28	n/a	n/a	Eroz O., 2017	targeted
P13727	Bone morphogenetic protein 1	2.24389	up	<0.001	late	8.0 - 16.0	8.0 - 16.0	n/a	plasma	76	90	28	n/a	n/a	Eroz O., 2017	targeted
P13727	Bone morphogenetic protein 1	1.24014	up	0.0139311	late	37 (34 - 40)	39 (37 - 41)	n/a	plasma	26	29	n/a	n/a	n/a	Lim J.H., 2024	targeted
P13796	Plastin-2	1.21189	up	0.000751323	late	38.9 ± 1.4	38.9 ± 1.6	>37	plasma	48	98	n/a	n/a	singleton pregnancies	Odenkirk M., 2020	untargeted
P13798	Acylamino-acid-releasing enzyme	0.649575	down	0.00981797	late	38.9 ± 1.4	38.9 ± 1.6	>37	plasma	48	98	n/a	n/a	singleton pregnancies	Odenkirk M., 2020	untargeted
P14091	Cathepsin E	3.68069	up	0.00249882	mixed	20 - 23.9	20 - 23.9	n/a	plasma	109	90	90	22	n/a	Than N. G., 2022	targeted
P14151	L-selectin	0.48	down	0.019	late	12.5	13.4	39	serum	6	6	n/a	n/a	spontaneously conceived first pregnancies	Beernink R.H., 2022	untargeted
P14317	Hematopoietic lineage cell-specific protein	1.01202	up	0.00176078	late	38.9 ± 1.4	38.9 ± 1.6	>37	plasma	48	98	n/a	n/a	singleton pregnancies	Odenkirk M., 2020	untargeted
P14543	Nidogen-1	2.11991	up	0.0044	late	8.0 - 16.0	8.0 - 16.0	n/a	plasma	76	90	28	n/a	n/a	Eroz O., 2017	targeted
P14543	Nidogen-1	2.1038	up	0.0046	late	16.1 - 22	16.1 - 22	n/a	plasma	76	90	28	n/a	n/a	Eroz O., 2017	targeted
P14543	Nidogen-1	2.17799	up	0.0019	late	32.1 - 36	32.1 - 36	n/a	plasma	76	90	28	n/a	n/a	Eroz O., 2017	targeted
P14543	Nidogen-1	1.24489	up	3.53e-05	late	31.2 ± 1.0	31.2 ± 1.0	n/a	plasma	35	70	n/a	n/a	n/a	Degnes H.-M., 2024	targeted
P14543	Nidogen-1	1.36141	up	0.00725651	mixed	25.4 - 41	39.4 ± 0.7	n/a	plasma	37	75	n/a	n/a	n/a	Degnes H.-M., 2024	targeted
P14555	Phospholipase A2, membrane associated	0.539061	down	0.025563	mixed	16 - 19.9	16 - 19.9	n/a	plasma	109	90	90	22	n/a	Than N. G., 2022	targeted
P14555	Phospholipase A2, membrane associated	1.50844	up	0.0173784	mixed	20 - 23.9	20 - 23.9	n/a	plasma	109	90	90	22	n/a	Than N. G., 2022	targeted
P15169	Carboxypeptidase N catalytic chain	0.686868	down	0.000471439	early	19 ± 4	19 ± 4	n/a	plasma	7	14	n/a	n/a	n/a	Uchida Y., 2021	untargeted
P15169	Carboxypeptidase N catalytic chain	1.21771	up	0.000114242	late	38.9 ± 1.4	38.9 ± 1.6	>37	plasma	48	98	n/a	n/a	singleton pregnancies	Odenkirk M., 2020	untargeted
P15260	Interferon gamma receptor 1	1.81505	up	0.011503	mixed	16 - 19.9	16 - 19.9	n/a	plasma	109	90	90	22	n/a	Than N. G., 2022	targeted
P15692	VEGFA	1.04183	up	0.000174	mixed	34.74 ± 3.34	34.30 ± 1.76	n/a	plasma	15	15	n/a	n/a	n/a	Wang X., 2022	targeted
P15692-12	Vascular endothelial growth factor A, isoform 121	0.653402	down	0.0219602	mixed	16 - 19.9	16 - 19.9	n/a	plasma	109	90	90	22	n/a	Than N. G., 2022	targeted
P15692-12	Vascular endothelial growth factor A, isoform 121	0.577839	down	2.84e-05	mixed	28 - 31.9	28 - 31.9	n/a	plasma	109	90	90	22	n/a	Than N. G., 2022	targeted
P15692-12	Vascular endothelial growth factor A, isoform 121	0.459456	down	0.0062	late	8.0 - 16.0	8.0 - 16.0	n/a	plasma	76	90	28	n/a	n/a	Eroz O., 2017	targeted
P15692-12	Vascular endothelial growth factor A, isoform 121	0.460732	down	0.0041	late	16.1 - 22	16.1 - 22	n/a	plasma	76	90	28	n/a	n/a	Eroz O., 2017	targeted
P15692-12	Vascular endothelial growth factor A, isoform 121	0.456283	down	0.0341	late	32.1 - 36	32.1 - 36	n/a	plasma	76	90	28	n/a	n/a	Eroz O., 2017	targeted
P16109	P-selectin	1.30486	up	0.000571392	late	38.9 ± 1.4	38.9 ± 1.6	>37	plasma	48	98	n/a	n/a	singleton pregnancies	Odenkirk M., 2020	untargeted
P16333	Cytoplasmic protein NCK1	0.46684	down	0.0087	late	8.0 - 16.0	8.0 - 16.0	n/a	plasma	76	90	28	n/a	n/a	Eroz O., 2017	targeted
P16333	Cytoplasmic protein NCK1	0.45882	down	<0.001	late	16.1 - 22	16.1 - 22	n/a	plasma	76	90	28	n/a	n/a	Eroz O., 2017	targeted
P16435	NADPH--cytochrome P450 reductase	1.66545	up	0.00357067	mixed	20 - 23.9	20 - 23.9	n/a	plasma	109	90	90	22	n/a	Than N. G., 2022	targeted
P16591	Tyrosine-protein kinase Fer	1.50313	up	0.0088	mixed	8 - 15.9	8 - 15.9	n/a	plasma	109	90	90	22	n/a	Than N. G., 2022	targeted
P16591	Tyrosine-protein kinase Fer	1.67814	up	1.6e-05	mixed	8 - 15.9	8 - 15.9	n/a	plasma	109	90	90	22	n/a	Than N. G., 2022	targeted
P16591	Tyrosine-protein kinase Fer	0.589927	down	0.0155264	mixed	16 - 19.9	16 - 19.9	n/a	plasma	109	90	90	22	n/a	Than N. G., 2022	targeted
P16591	Tyrosine-protein kinase Fer	1.57444	up	0.00446182	mixed	20 - 23.9	20 - 23.9	n/a	plasma	109	90	90	22	n/a	Than N. G., 2022	targeted
P16591	Tyrosine-protein kinase Fer	1.70651	up	0.000304975	mixed	24 - 27.9	24 - 27.9	n/a	plasma	109	90	90	22	n/a	Than N. G., 2022	targeted
P16591	Tyrosine-protein kinase Fer	1.59524	up	0.00110485	mixed	28 - 31.9	28 - 31.9	n/a	plasma	109	90	90	22	n/a	Than N. G., 2022	targeted
P16591	Tyrosine-protein kinase Fer	1.65018	up	0.00110684	mixed	28 - 31.9	28 - 31.9	n/a	plasma	109	90	90	22	n/a	Than N. G., 2022	targeted
P17612	cAMP-dependent protein kinase catalytic subunit alpha	0.629491	down	0.028	mixed	8 - 15.9	8 - 15.9	n/a	plasma	109	90	90	22	n/a	Than N. G., 2022	targeted
P17612	cAMP-dependent protein kinase catalytic subunit alpha	0.626067	down	0.0158637	mixed	16 - 19.9	16 - 19.9	n/a	plasma	109	90	90	22	n/a	Than N. G., 2022	targeted
P17612	cAMP-dependent protein kinase catalytic subunit alpha	0.619468	down	0.00337318	mixed	24 - 27.9	24 - 27.9	n/a	plasma	109	90	90	22	n/a	Than N. G., 2022	targeted
P17612	cAMP-dependent protein kinase catalytic subunit alpha	0.40388	down	0.0069	late	8.0 - 16.0	8.0 - 16.0	n/a	plasma	76	90	28	n/a	n/a	Eroz O., 2017	targeted
P17612	cAMP-dependent protein kinase catalytic subunit alpha	0.405564	down	<0.001	late	16.1 - 22	16.1 - 22	n/a	plasma	76	90	28	n/a	n/a	Eroz O., 2017	targeted
P17612	cAMP-dependent protein kinase catalytic subunit alpha	0.436786	down	0.0356	late	22.1 - 28	22.1 - 28	n/a	plasma	76	90	28	n/a	n/a	Eroz O., 2017	targeted
P17936	Insulin-like growth factor-binding protein 3	0.804732	down	0.000854087	late	38.9 ± 1.4	38.9 ± 1.6	>37	plasma	48	98	n/a	n/a	singleton pregnancies	Odenkirk M., 2020	untargeted
P17948	Vascular endothelial growth factor receptor 1	6.14578	up	<0.05	early	30.3 ± 3.2	30.1 ± 2.9	n/a	serum	15	16	n/a	0	n/a	Liu L. Y., 2013	targeted
P17948	Vascular endothelial growth factor receptor 1	2.60598	up	<0.05	late	37.1 ± 1.4	37.2 ± 1.6	n/a	serum	17	16	n/a	0	n/a	Liu L. Y., 2013	targeted
P17948	Vascular endothelial growth factor receptor 1	1.82144	up	8.34e-08	late	31.2 ± 1.0	31.2 ± 1.0	n/a	plasma	35	70	n/a	n/a	n/a	Degnes H.-M., 2024	targeted
P17948	Vascular endothelial growth factor receptor 1	2.02477	up	0.00017753	mixed	25.4 - 41	39.4 ± 0.7	n/a	plasma	37	75	n/a	n/a	n/a	Degnes H.-M., 2024	targeted
P17948	Vascular endothelial growth factor receptor 1	2.04711	up	0.00033393	mixed	25.4 - 41	39.4 ± 0.7	n/a	plasma	37	75	n/a	n/a	n/a	Degnes H.-M., 2024	targeted
P17948	Vascular endothelial growth factor receptor 1	1.59927	up	0.000941521	late	37 (34 - 40)	39 (37 - 41)	n/a	plasma	26	29	n/a	n/a	n/a	Lim J.H., 2024	targeted
P18428	Lipopolysaccharide-binding protein	1.68497	up	6.9e-06	late	38.9 ± 1.4	38.9 ± 1.6	>37	plasma	48	98	n/a	n/a	singleton pregnancies	Odenkirk M., 2020	untargeted
P18669	Phosphoglycerate mutase 1	0.476606	down	0.024	mixed	8 - 15.9	8 - 15.9	n/a	plasma	109	90	90	22	n/a	Than N. G., 2022	targeted
P18669	Phosphoglycerate mutase 1	0.280875	down	<0.001	late	8.0 - 16.0	8.0 - 16.0	n/a	plasma	76	90	28	n/a	n/a	Eroz O., 2017	targeted
P18669	Phosphoglycerate mutase 1	0.369591	down	0.0204	late	16.1 - 22	16.1 - 22	n/a	plasma	76	90	28	n/a	n/a	Eroz O., 2017	targeted
P19022	Cadherin-2	1.14799	up	0.0497502	late	38.9 ± 1.4	38.9 ± 1.6	>37	plasma	48	98	n/a	n/a	singleton pregnancies	Odenkirk M., 2020	untargeted
P19823	Inter-alpha-trypsin inhibitor heavy chain H2	1.31	up	0.0004	early	31.3	30	31.3	serum	14	6	14	n/a	singleton pregnancies	Youssef L., 2021	untargeted
P19823	Inter-alpha-trypsin inhibitor heavy chain H2	0.921969	down	0.000952871	early	19 ± 4	19 ± 4	n/a	plasma	7	14	n/a	n/a	n/a	Uchida Y., 2021	untargeted
P19823	Inter-alpha-trypsin inhibitor heavy chain H2	1.2944	up	0.00161	late	36.8 ± 1.9	39.4 ± 0.9	n/a	plasma	11	18	n/a	n/a	healthy normotensive pregnant women	Chen H., 2022	untargeted
P19823	Inter-alpha-trypsin inhibitor heavy chain H2	1.22311	up	0.005	late	36.8 ± 1.9	39.4 ± 0.9	n/a	plasma	11	18	n/a	n/a	healthy normotensive pregnant women	Chen H., 2022	targeted
P19827	Inter-alpha-trypsin inhibitor heavy chain H1	1.22	up	0.0016	early	31.3	30	31.3	serum	14	6	14	n/a	singleton pregnancies	Youssef L., 2021	untargeted
P19827	Inter-alpha-trypsin inhibitor heavy chain H1	0.582066	down	0.00121957	early	19 ± 4	19 ± 4	n/a	plasma	7	14	n/a	n/a	n/a	Uchida Y., 2021	untargeted
P19827	Inter-alpha-trypsin inhibitor heavy chain H1	0.835689	down	0.00191358	late	38.9 ± 1.4	38.9 ± 1.6	>37	plasma	48	98	n/a	n/a	singleton pregnancies	Odenkirk M., 2020	untargeted
P19883	Follistatin	0.693908	down	0.0137101	late	38.9 ± 1.4	38.9 ± 1.6	>37	plasma	48	98	n/a	n/a	singleton pregnancies	Odenkirk M., 2020	untargeted
P20226	TATA-box-binding protein	1.59107	up	0.0014	mixed	8 - 15.9	8 - 15.9	n/a	plasma	109	90	90	22	n/a	Than N. G., 2022	targeted
P20231	Tryptase beta-2	1.38103	up	0.000365919	late	31.2 ± 1.0	31.2 ± 1.0	n/a	plasma	35	70	n/a	n/a	n/a	Degnes H.-M., 2024	targeted
P20718	Granzyme H	1.54256	up	0.0336872	mixed	20 - 23.9	20 - 23.9	n/a	plasma	109	90	90	22	n/a	Than N. G., 2022	targeted
P20742	Pregnancy zone protein	0.0366607	down	2.84e-15	early	19 ± 4	19 ± 4	n/a	plasma	7	14	n/a	n/a	n/a	Uchida Y., 2021	untargeted
P20783	NT-3	1.49459	up	0.000323	mixed	34.74 ± 3.34	34.30 ± 1.76	n/a	plasma	15	15	n/a	n/a	n/a	Wang X., 2022	targeted
P20851	C4b-binding protein beta chain OS = Homo sapiens GN = C4BPB PE = 1 SV = 1	0.77	down	0.004	early	n/a	n/a	n/a	serum	42	58	n/a	n/a	n/a	Shi X.-F., 2024	untargeted
P21246	Pleiotrophin	1.20364	up	0.000519704	late	31.2 ± 1.0	31.2 ± 1.0	n/a	plasma	35	70	n/a	n/a	n/a	Degnes H.-M., 2024	targeted
P21246	Pleiotrophin	1.3034	up	0.00778633	mixed	25.4 - 41	39.4 ± 0.7	n/a	plasma	37	75	n/a	n/a	n/a	Degnes H.-M., 2024	targeted
P21333	Filamin-A	1.53615	up	4.18e-06	late	38.9 ± 1.4	38.9 ± 1.6	>37	plasma	48	98	n/a	n/a	singleton pregnancies	Odenkirk M., 2020	untargeted
P22079	Lactoperoxidase	1.72123	up	0.00472933	mixed	16 - 19.9	16 - 19.9	n/a	plasma	109	90	90	22	n/a	Than N. G., 2022	targeted
P22105	Tenascin-X	1.3	up	0.0343768	mixed	11.0 - 13.0	11.0 - 13.0	36.1 [34.1; 37.3]	serum	30	13	6	11	maternal age between 18 and 45 years, singleton pregnancy, and a gestational age of 11–13 weeks at the time of sample collection	Starodubtseva N. L., 2024	targeted
P22352	Glutathione peroxidase	1.51	up	0.0005	early	31.3	30	31.3	serum	14	6	14	n/a	singleton pregnancies	Youssef L., 2021	untargeted
P22626	Heterogeneous nuclear ribonucleoproteins A2/B1	1.15526	up	0.00543865	late	38.9 ± 1.4	38.9 ± 1.6	>37	plasma	48	98	n/a	n/a	singleton pregnancies	Odenkirk M., 2020	untargeted
P22692	Insulin-like growth factor-binding protein 4	19.0009	up	3.23e-05	early	31.9 ± 2.1	39.4 ± 0.9	n/a	plasma	17	18	n/a	n/a	healthy normotensive pregnant women	Chen H., 2022	untargeted
P22692	Insulin-like growth factor-binding protein 4	30.1218	up	7.69e-05	late	36.8 ± 1.9	39.4 ± 0.9	n/a	plasma	11	18	n/a	n/a	healthy normotensive pregnant women	Chen H., 2022	untargeted
P22692	Insulin-like growth factor-binding protein 4	1.19287	up	0.00143348	late	38.9 ± 1.4	38.9 ± 1.6	>37	plasma	48	98	n/a	n/a	singleton pregnancies	Odenkirk M., 2020	untargeted
P22792	Carboxypeptidase N subunit 2	1.36311	up	0.000121	early	31.9 ± 2.1	39.4 ± 0.9	n/a	plasma	17	18	n/a	n/a	healthy normotensive pregnant women	Chen H., 2022	untargeted
P22792	Carboxypeptidase N subunit 2	1.3892	up	0.000299	late	36.8 ± 1.9	39.4 ± 0.9	n/a	plasma	11	18	n/a	n/a	healthy normotensive pregnant women	Chen H., 2022	untargeted
P22792	Carboxypeptidase N subunit 2	1.13481	up	0.008	early	31.9 ± 2.1	39.4 ± 0.9	n/a	plasma	17	18	n/a	n/a	healthy normotensive pregnant women	Chen H., 2022	targeted
P22792	Carboxypeptidase N subunit 2	1.24574	up	<0.0001	late	36.8 ± 1.9	39.4 ± 0.9	n/a	plasma	11	18	n/a	n/a	healthy normotensive pregnant women	Chen H., 2022	targeted
P22792	Carboxypeptidase N subunit 2	1.16413	up	0.00246632	late	38.9 ± 1.4	38.9 ± 1.6	>37	plasma	48	98	n/a	n/a	singleton pregnancies	Odenkirk M., 2020	untargeted
P22891	Vitamin K-dependent protein Z	0.502545	down	0.0327437	early	19 ± 4	19 ± 4	n/a	plasma	7	14	n/a	n/a	n/a	Uchida Y., 2021	untargeted
P23141	Liver carboxylesterase 1 OS = Homo sapiens GN = CES1 PE = 1 SV = 2	1.22	up	0.04	early	n/a	n/a	n/a	serum	42	58	n/a	n/a	n/a	Shi X.-F., 2024	untargeted
P23142	Fibulin-1	0.895217	down	0.0204489	late	37 (34 - 40)	39 (37 - 41)	n/a	plasma	26	29	n/a	n/a	n/a	Lim J.H., 2024	targeted
P23142-4	Fibulin-1	2.34448	up	0.00250324	early	19 ± 4	19 ± 4	n/a	plasma	7	14	n/a	n/a	n/a	Uchida Y., 2021	untargeted
P23470	Receptor-type tyrosine-protein phosphatase gamma OS = Homo sapiens GN = PTPRG PE = 1 SV = 4	0.78	down	0.026	early	n/a	n/a	n/a	serum	42	58	n/a	n/a	n/a	Shi X.-F., 2024	untargeted
P23528	Cofilin-1 OS = Homo sapiens GN = CFL1 PE = 1 SV = 3	0.81	down	0.01	early	n/a	n/a	n/a	serum	42	58	n/a	n/a	n/a	Shi X.-F., 2024	untargeted
P24387	Corticotropin-releasing factor-binding protein	0.774168	down	5.23e-05	late	31.2 ± 1.0	31.2 ± 1.0	n/a	plasma	35	70	n/a	n/a	n/a	Degnes H.-M., 2024	targeted
P24387	Corticotropin-releasing factor-binding protein	0.628439	down	0.00174088	mixed	25.4 - 41	39.4 ± 0.7	n/a	plasma	37	75	n/a	n/a	n/a	Degnes H.-M., 2024	targeted
P24394	Interleukin-4 receptor subunit alpha	1.64477	up	0.031	mixed	8 - 15.9	8 - 15.9	n/a	plasma	109	90	90	22	n/a	Than N. G., 2022	targeted
P24593	Insulin-like growth factor-binding protein 5	2.16745	up	0.0019	late	32.1 - 36	32.1 - 36	n/a	plasma	76	90	28	n/a	n/a	Eroz O., 2017	targeted
P24666	Low molecular weight phosphotyrosine protein phosphatase	1.50504	up	0.0076	mixed	8 - 15.9	8 - 15.9	n/a	plasma	109	90	90	22	n/a	Than N. G., 2022	targeted
P24666	Low molecular weight phosphotyrosine protein phosphatase	1.55692	up	0.019082	mixed	20 - 23.9	20 - 23.9	n/a	plasma	109	90	90	22	n/a	Than N. G., 2022	targeted
P24666	Low molecular weight phosphotyrosine protein phosphatase	1.68094	up	0.00493566	mixed	24 - 27.9	24 - 27.9	n/a	plasma	109	90	90	22	n/a	Than N. G., 2022	targeted
P25311	Zinc-alpha-2-glycoprotein	0.855913	down	0.00421189	early	19 ± 4	19 ± 4	n/a	plasma	7	14	n/a	n/a	n/a	Uchida Y., 2021	untargeted
P25311	Zinc-alpha-2-glycoprotein	0.5	down	<0.05	early	12.5 (11.4 - 13.3)	12.5 (11.4 - 13.3)	NA	plasma	10	40	n/a	n/a	singleton pregnancy and at the time of blood sampling did not received any medication, were normotensive with no renal dysfunction or proteinuria and delivered phenotypically normal neonates	Kolialexi A., 2017	untargeted
P25325	3-mercaptopyruvate sulfurtransferase	1.28757	up	0.0214336	late	38.9 ± 1.4	38.9 ± 1.6	>37	plasma	48	98	n/a	n/a	singleton pregnancies	Odenkirk M., 2020	untargeted
P25942	CD40	1.06937	up	8.98e-05	mixed	34.74 ± 3.34	34.30 ± 1.76	n/a	plasma	15	15	n/a	n/a	n/a	Wang X., 2022	targeted
P26038	Moesin	1.42259	up	0.00156959	late	38.9 ± 1.4	38.9 ± 1.6	>37	plasma	48	98	n/a	n/a	singleton pregnancies	Odenkirk M., 2020	untargeted
P27918	Properdin	0.819063	down	3.62e-05	late	38.9 ± 1.4	38.9 ± 1.6	>37	plasma	48	98	n/a	n/a	singleton pregnancies	Odenkirk M., 2020	untargeted
P27918	Properdin	0.74	down	0.0019	early	31.3	30	31.3	serum	14	6	14	n/a	singleton pregnancies	Youssef L., 2021	untargeted
P28161	Glutathione S-transferase Mu 2	1.54292	up	2.69e-06	late	38.9 ± 1.4	38.9 ± 1.6	>37	plasma	48	98	n/a	n/a	singleton pregnancies	Odenkirk M., 2020	untargeted
P28331	NADH-ubiquinone oxidoreductase 75 kDa subunit, mitochondrial	2.34196	up	0.0449873	early	19 ± 4	19 ± 4	n/a	plasma	7	14	n/a	n/a	n/a	Uchida Y., 2021	untargeted
P29373	Cellular retinoic acid-binding protein 2	1.27073	up	0.000118355	late	31.2 ± 1.0	31.2 ± 1.0	n/a	plasma	35	70	n/a	n/a	n/a	Degnes H.-M., 2024	targeted
P29622	Kallistatin	1.74731	up	0.00286791	early	19 ± 4	19 ± 4	n/a	plasma	7	14	n/a	n/a	n/a	Uchida Y., 2021	untargeted
P29622	Kallistatin	0.642866	down	0.0411075	late	37 (34 - 40)	39 (37 - 41)	n/a	plasma	26	29	n/a	n/a	n/a	Lim J.H., 2024	targeted
P30044	Peroxiredoxin-5, mitochondrial	0.839953	down	0.0331461	late	38.9 ± 1.4	38.9 ± 1.6	>37	plasma	48	98	n/a	n/a	singleton pregnancies	Odenkirk M., 2020	untargeted
P30405	Peptidyl-prolyl cis-trans isomerase F, mitochondrial	1.59819	up	0.0035031	mixed	20 - 23.9	20 - 23.9	n/a	plasma	109	90	90	22	n/a	Than N. G., 2022	targeted
P30405	Peptidyl-prolyl cis-trans isomerase F, mitochondrial	1.59526	up	0.00262724	mixed	28 - 31.9	28 - 31.9	n/a	plasma	109	90	90	22	n/a	Than N. G., 2022	targeted
P30530	Tyrosine-protein kinase receptor UFO OS = Homo sapiens GN = AXL PE = 1 SV = 3	0.73	down	0.003	early	n/a	n/a	n/a	serum	42	58	n/a	n/a	n/a	Shi X.-F., 2024	untargeted
P30740	Leukocyte elastase inhibitor	1.58046	up	0.000811119	late	38.9 ± 1.4	38.9 ± 1.6	>37	plasma	48	98	n/a	n/a	singleton pregnancies	Odenkirk M., 2020	untargeted
P31949	Protein S100-A11	1.33352	up	0.0282907	late	38.9 ± 1.4	38.9 ± 1.6	>37	plasma	48	98	n/a	n/a	singleton pregnancies	Odenkirk M., 2020	untargeted
P32942	Intercellular adhesion molecule 3	1.51411	up	0.0124446	mixed	20 - 23.9	20 - 23.9	n/a	plasma	109	90	90	22	n/a	Than N. G., 2022	targeted
P34897	Serine hydroxymethyltransferase, mitochondrial	1.47271	up	0.00984585	early	19 ± 4	19 ± 4	n/a	plasma	7	14	n/a	n/a	n/a	Uchida Y., 2021	untargeted
P35237	Serpin B6	0.826459	down	0.0230939	late	38.9 ± 1.4	38.9 ± 1.6	>37	plasma	48	98	n/a	n/a	singleton pregnancies	Odenkirk M., 2020	untargeted
P35354	Prostaglandin G/H synthase 2	1.69597	up	0.00028	mixed	8 - 15.9	8 - 15.9	n/a	plasma	109	90	90	22	n/a	Than N. G., 2022	targeted
P35354	Prostaglandin G/H synthase 2	1.51526	up	0.0246644	mixed	20 - 23.9	20 - 23.9	n/a	plasma	109	90	90	22	n/a	Than N. G., 2022	targeted
P35354	Prostaglandin G/H synthase 2	1.8775	up	0.00299892	mixed	20 - 23.9	20 - 23.9	n/a	plasma	109	90	90	22	n/a	Than N. G., 2022	targeted
P35354	Prostaglandin G/H synthase 2	2.16145	up	0.002	late	8.0 - 16.0	8.0 - 16.0	n/a	plasma	76	90	28	n/a	n/a	Eroz O., 2017	targeted
P35354	Prostaglandin G/H synthase 2	2.09798	up	0.012	late	16.1 - 22	16.1 - 22	n/a	plasma	76	90	28	n/a	n/a	Eroz O., 2017	targeted
P35442	Thrombospondin-2	1.32838	up	1.85e-05	late	31.2 ± 1.0	31.2 ± 1.0	n/a	plasma	35	70	n/a	n/a	n/a	Degnes H.-M., 2024	targeted
P35442	Thrombospondin-2	1.79524	up	0.00278076	mixed	25.4 - 41	39.4 ± 0.7	n/a	plasma	37	75	n/a	n/a	n/a	Degnes H.-M., 2024	targeted
P35443	Thrombospondin-4	1.52098	up	0.00394035	mixed	20 - 23.9	20 - 23.9	n/a	plasma	109	90	90	22	n/a	Than N. G., 2022	targeted
P35443	Thrombospondin-4	1.11255	up	0.0379817	late	38.9 ± 1.4	38.9 ± 1.6	>37	plasma	48	98	n/a	n/a	singleton pregnancies	Odenkirk M., 2020	untargeted
P35443	Thrombospondin-4	1.22651	up	0.000115879	late	31.2 ± 1.0	31.2 ± 1.0	n/a	plasma	35	70	n/a	n/a	n/a	Degnes H.-M., 2024	targeted
P35527	Keratin, type I cytoskeletal 9	1.53	up	<0.05	early	12.5 (11.4 - 13.3)	12.5 (11.4 - 13.3)	NA	plasma	10	40	n/a	n/a	singleton pregnancy and at the time of blood sampling did not received any medication, were normotensive with no renal dysfunction or proteinuria and delivered phenotypically normal neonates	Kolialexi A., 2017	untargeted
P35527	Keratin, type I cytoskeletal 9	0.77	down	0.006	early	n/a	n/a	n/a	serum	42	58	n/a	n/a	n/a	Shi X.-F., 2024	untargeted
P35542	Serum amyloid A-4 protein	0.08	down	<0.05	mixed	36.4 ± 1.6	38.5 ± 0.9	n/a	serum	10	10	10	n/a	n/a	Lu Q., 2016	untargeted
P35590	Tyrosine-protein kinase receptor Tie-1, soluble	0.828899	down	0.000340712	late	31.2 ± 1.0	31.2 ± 1.0	n/a	plasma	35	70	n/a	n/a	n/a	Degnes H.-M., 2024	targeted
P35590	Tyrosine-protein kinase receptor Tie-1, soluble	0.731619	down	8.88e-05	mixed	25.4 - 41	39.4 ± 0.7	n/a	plasma	37	75	n/a	n/a	n/a	Degnes H.-M., 2024	targeted
P35611-3	Alpha-adducin	0.490949	down	0.0200733	early	19 ± 4	19 ± 4	n/a	plasma	7	14	n/a	n/a	n/a	Uchida Y., 2021	untargeted
P35625	Metalloproteinase inhibitor 3	1.62539	up	0.0199694	mixed	16 - 19.9	16 - 19.9	n/a	plasma	109	90	90	22	n/a	Than N. G., 2022	targeted
P35749	Myosin-11	1.22024	up	0.00173277	late	38.9 ± 1.4	38.9 ± 1.6	>37	plasma	48	98	n/a	n/a	singleton pregnancies	Odenkirk M., 2020	untargeted
P35858-2	Insulin-like growth factor-binding protein complex acid labile subunit	2.52674	up	5.33e-07	early	19 ± 4	19 ± 4	n/a	plasma	7	14	n/a	n/a	n/a	Uchida Y., 2021	untargeted
P36955	Pigment epithelial-differentiating factor	14.8326	up	0.0476	late	9 (8 – 10)	8 (8 – 9)	n/a	serum	5	5	n/a	0	Healthy controls: no medical or obstetric complications, delivered a neonate with a BW appropriate for gestational age	Than N. G., 2018	untargeted
P36955	Pigment epithelial-differentiating factor	2.25	up	<0.05	mixed	36.4 ± 1.6	38.5 ± 0.9	n/a	serum	10	10	10	n/a	n/a	Lu Q., 2016	untargeted
P37023	Serine/threonine-protein kinase receptor R3	1.7579	up	0.000230777	mixed	20 - 23.9	20 - 23.9	n/a	plasma	109	90	90	22	n/a	Than N. G., 2022	targeted
P37059	Estradiol 17-beta-dehydrogenase 2	0.117887	down	5.52e-12	early	19 ± 4	19 ± 4	n/a	plasma	7	14	n/a	n/a	n/a	Uchida Y., 2021	untargeted
P39900	Macrophage metalloelastase	0.604593	down	0.00675407	mixed	16 - 19.9	16 - 19.9	n/a	plasma	109	90	90	22	n/a	Than N. G., 2022	targeted
P39905	GDNF	1.15909	up	0.00657	mixed	34.74 ± 3.34	34.30 ± 1.76	n/a	plasma	15	15	n/a	n/a	n/a	Wang X., 2022	targeted
P40222	Alpha-taxilin	0.912213	down	0.038745	late	38.9 ± 1.4	38.9 ± 1.6	>37	plasma	48	98	n/a	n/a	singleton pregnancies	Odenkirk M., 2020	untargeted
P41218	Myeloid cell nuclear differentiation antigen	0.817706	down	0.00105891	late	38.9 ± 1.4	38.9 ± 1.6	>37	plasma	48	98	n/a	n/a	singleton pregnancies	Odenkirk M., 2020	untargeted
P41218	Myeloid cell nuclear differentiation antigen	1.53	up	<0.05	early	12.5 (11.4 - 13.3)	12.5 (11.4 - 13.3)	NA	plasma	10	40	n/a	n/a	singleton pregnancy and at the time of blood sampling did not received any medication, were normotensive with no renal dysfunction or proteinuria and delivered phenotypically normal neonates	Kolialexi A., 2017	untargeted
P42081	T-lymphocyte activation antigen CD86	0.460413	down	0.0113	late	8.0 - 16.0	8.0 - 16.0	n/a	plasma	76	90	28	n/a	n/a	Eroz O., 2017	targeted
P42081	T-lymphocyte activation antigen CD86	0.460094	down	0.0021	late	16.1 - 22	16.1 - 22	n/a	plasma	76	90	28	n/a	n/a	Eroz O., 2017	targeted
P42336:P27986	Phosphatidylinositol 4,5-bisphosphate 3-kinase catalytic subunit alpha isoform:Phosphatidylinositol 3-kinase regulatory subunit alpha complex	1.50783	up	9e-06	mixed	8 - 15.9	8 - 15.9	n/a	plasma	109	90	90	22	n/a	Than N. G., 2022	targeted
P42680	Tyrosine-protein kinase Tec	1.55147	up	7.5e-09	mixed	8 - 15.9	8 - 15.9	n/a	plasma	109	90	90	22	n/a	Than N. G., 2022	targeted
P42680	Tyrosine-protein kinase Tec	1.50661	up	0.000178138	mixed	20 - 23.9	20 - 23.9	n/a	plasma	109	90	90	22	n/a	Than N. G., 2022	targeted
P42680	Tyrosine-protein kinase Tec	1.50951	up	6.61e-05	mixed	28 - 31.9	28 - 31.9	n/a	plasma	109	90	90	22	n/a	Than N. G., 2022	targeted
P42702	LIF-R	1.14549	up	5.62e-05	mixed	34.74 ± 3.34	34.30 ± 1.76	n/a	plasma	15	15	n/a	n/a	n/a	Wang X., 2022	targeted
P43652	Afamin	0.753845	down	0.00473735	early	19 ± 4	19 ± 4	n/a	plasma	7	14	n/a	n/a	n/a	Uchida Y., 2021	untargeted
P43652	Afamin	1.17174	up	0.00132044	mixed	19 ± 3	18 ± 3	n/a	plasma	36	120	n/a	n/a	n/a	Uchida Y., 2021	targeted
P43652	Afamin	1.30556	up	1.31e-06	late	19 ± 2	19 ± 2	n/a	plasma	36	54	n/a	n/a	n/a	Uchida Y., 2021	targeted
P46527	Cyclin-dependent kinase inhibitor 1B	1.69206	up	0.0039	mixed	8 - 15.9	8 - 15.9	n/a	plasma	109	90	90	22	n/a	Than N. G., 2022	targeted
P46527	Cyclin-dependent kinase inhibitor 1B	1.59295	up	0.0387656	mixed	24 - 27.9	24 - 27.9	n/a	plasma	109	90	90	22	n/a	Than N. G., 2022	targeted
P48023	Tumor necrosis factor ligand superfamily member 4	1.59271	up	0.0409019	mixed	20 - 23.9	20 - 23.9	n/a	plasma	109	90	90	22	n/a	Than N. G., 2022	targeted
P48740	Mannan-binding lectin serine protease 1	2.78	up	0.032	mixed	12.8	12.7	36	serum	8	8	n/a	n/a	spontaneously conceived first pregnancies	Beernink R.H., 2022	untargeted
P49327	Fatty acid synthase	2.85869	up	0.0205472	early	19 ± 4	19 ± 4	n/a	plasma	7	14	n/a	n/a	n/a	Uchida Y., 2021	untargeted
P49336:P24863	Cyclin-dependent kinase 8:Cyclin-C complex	1.52993	up	5.1e-07	mixed	20 - 23.9	20 - 23.9	n/a	plasma	109	90	90	22	n/a	Than N. G., 2022	targeted
P49336:P24863	Cyclin-dependent kinase 8:Cyclin-C complex	2.23767	up	<0.001	late	8.0 - 16.0	8.0 - 16.0	n/a	plasma	76	90	28	n/a	n/a	Eroz O., 2017	targeted
P49336:P24863	Cyclin-dependent kinase 8:Cyclin-C complex	2.18102	up	<0.001	late	16.1 - 22	16.1 - 22	n/a	plasma	76	90	28	n/a	n/a	Eroz O., 2017	targeted
P49336:P24863	Cyclin-dependent kinase 8:Cyclin-C complex	2.21146	up	0.0013	late	22.1 - 28	22.1 - 28	n/a	plasma	76	90	28	n/a	n/a	Eroz O., 2017	targeted
P49448	Glutamate dehydrogenase 2, mitochondrial	1.11715	up	0.0371576	late	38.9 ± 1.4	38.9 ± 1.6	>37	plasma	48	98	n/a	n/a	singleton pregnancies	Odenkirk M., 2020	untargeted
P49746	Thrombospondin-3	1.36154	up	5.39e-07	late	31.2 ± 1.0	31.2 ± 1.0	n/a	plasma	35	70	n/a	n/a	n/a	Degnes H.-M., 2024	targeted
P49746	Thrombospondin-3	1.41878	up	0.0127668	mixed	25.4 - 41	39.4 ± 0.7	n/a	plasma	37	75	n/a	n/a	n/a	Degnes H.-M., 2024	targeted
P49747	Cartilage oligomeric matrix protein	1.23901	up	0.000212919	late	31.2 ± 1.0	31.2 ± 1.0	n/a	plasma	35	70	n/a	n/a	n/a	Degnes H.-M., 2024	targeted
P49763	Placenta growth factor	0.659483	down	0.00464872	mixed	16 - 19.9	16 - 19.9	n/a	plasma	109	90	90	22	n/a	Than N. G., 2022	targeted
P49763	Placenta growth factor	0.656664	down	0.0349917	mixed	20 - 23.9	20 - 23.9	n/a	plasma	109	90	90	22	n/a	Than N. G., 2022	targeted
P49763	Placenta growth factor	0.65481	down	0.00700227	mixed	24 - 27.9	24 - 27.9	n/a	plasma	109	90	90	22	n/a	Than N. G., 2022	targeted
P49763	Placenta growth factor	0.651659	down	0.0126513	mixed	24 - 27.9	24 - 27.9	n/a	plasma	109	90	90	22	n/a	Than N. G., 2022	targeted
P49763	Placenta growth factor	0.54862	down	0.000653405	mixed	24 - 27.9	24 - 27.9	n/a	plasma	109	90	90	22	n/a	Than N. G., 2022	targeted
P49763	Placenta growth factor	0.604944	down	0.0189474	mixed	28 - 31.9	28 - 31.9	n/a	plasma	109	90	90	22	n/a	Than N. G., 2022	targeted
P49763	Placenta growth factor	0.629374	down	0.0200061	mixed	28 - 31.9	28 - 31.9	n/a	plasma	109	90	90	22	n/a	Than N. G., 2022	targeted
P49763	Placenta growth factor	0.576273	down	0.0182915	mixed	28 - 31.9	28 - 31.9	n/a	plasma	109	90	90	22	n/a	Than N. G., 2022	targeted
P49763	Placenta growth factor	0.406898	down	0.000437156	mixed	28 - 31.9	28 - 31.9	n/a	plasma	109	90	90	22	n/a	Than N. G., 2022	targeted
P49763	Placenta growth factor	0.419284	down	0.0131	late	28.1 - 32	28.1 - 32	n/a	plasma	76	90	28	n/a	n/a	Eroz O., 2017	targeted
P49763	Placenta growth factor	0.461052	down	0.0281	late	8.0 - 16.0	8.0 - 16.0	n/a	plasma	76	90	28	n/a	n/a	Eroz O., 2017	targeted
P49763	Placenta growth factor	0.44013	down	0.0259	late	22.1 - 28	22.1 - 28	n/a	plasma	76	90	28	n/a	n/a	Eroz O., 2017	targeted
P49763	Placenta growth factor	0.409235	down	0.0016	late	32.1 - 36	32.1 - 36	n/a	plasma	76	90	28	n/a	n/a	Eroz O., 2017	targeted
P49773	Histidine triad nucleotide-binding protein 1	1.51867	up	0.0312199	mixed	16 - 19.9	16 - 19.9	n/a	plasma	109	90	90	22	n/a	Than N. G., 2022	targeted
P49908	Selenoprotein P	0.915856	down	0.0293301	late	38.9 ± 1.4	38.9 ± 1.6	>37	plasma	48	98	n/a	n/a	singleton pregnancies	Odenkirk M., 2020	untargeted
P49913	Cathelicidin antimicrobial peptide	1.14776	up	0.0037134	late	38.9 ± 1.4	38.9 ± 1.6	>37	plasma	48	98	n/a	n/a	singleton pregnancies	Odenkirk M., 2020	untargeted
P51452	Dual specificity protein phosphatase 3	0.454704	down	0.0362	late	8.0 - 16.0	8.0 - 16.0	n/a	plasma	76	90	28	n/a	n/a	Eroz O., 2017	targeted
P51452	Dual specificity protein phosphatase 3	0.458184	down	0.0054	late	16.1 - 22	16.1 - 22	n/a	plasma	76	90	28	n/a	n/a	Eroz O., 2017	targeted
P51884	Lumican	2.20559	up	6.36e-07	early	19 ± 4	19 ± 4	n/a	plasma	7	14	n/a	n/a	n/a	Uchida Y., 2021	untargeted
P51884	Lumican	1.2032	up	0.00264237	late	38.9 ± 1.4	38.9 ± 1.6	>37	plasma	48	98	n/a	n/a	singleton pregnancies	Odenkirk M., 2020	untargeted
P52823	Stanniocalcin-1	1.40672	up	1.19e-06	late	31.2 ± 1.0	31.2 ± 1.0	n/a	plasma	35	70	n/a	n/a	n/a	Degnes H.-M., 2024	targeted
P53582	Methionine aminopeptidase 1	1.9141	up	2.5e-09	mixed	8 - 15.9	8 - 15.9	n/a	plasma	109	90	90	22	n/a	Than N. G., 2022	targeted
P53582	Methionine aminopeptidase 1	1.69665	up	0.00154795	mixed	16 - 19.9	16 - 19.9	n/a	plasma	109	90	90	22	n/a	Than N. G., 2022	targeted
P53582	Methionine aminopeptidase 1	1.86314	up	0.000632641	mixed	20 - 23.9	20 - 23.9	n/a	plasma	109	90	90	22	n/a	Than N. G., 2022	targeted
P53582	Methionine aminopeptidase 1	1.96195	up	9.71e-06	mixed	20 - 23.9	20 - 23.9	n/a	plasma	109	90	90	22	n/a	Than N. G., 2022	targeted
P53582	Methionine aminopeptidase 1	1.53443	up	0.036756	mixed	24 - 27.9	24 - 27.9	n/a	plasma	109	90	90	22	n/a	Than N. G., 2022	targeted
P53582	Methionine aminopeptidase 1	1.69084	up	0.00450195	mixed	24 - 27.9	24 - 27.9	n/a	plasma	109	90	90	22	n/a	Than N. G., 2022	targeted
P53582	Methionine aminopeptidase 1	1.56162	up	0.00462622	mixed	28 - 31.9	28 - 31.9	n/a	plasma	109	90	90	22	n/a	Than N. G., 2022	targeted
P53582	Methionine aminopeptidase 1	1.91121	up	1.41e-05	mixed	28 - 31.9	28 - 31.9	n/a	plasma	109	90	90	22	n/a	Than N. G., 2022	targeted
P54646|O43741|P54619	AMP Kinase (alpha2beta2gamma1)	0.63172	down	0.0176205	mixed	16 - 19.9	16 - 19.9	n/a	plasma	109	90	90	22	n/a	Than N. G., 2022	targeted
P54920	Alpha-soluble NSF attachment protein	1.00385	up	0.0307123	late	38.9 ± 1.4	38.9 ± 1.6	>37	plasma	48	98	n/a	n/a	singleton pregnancies	Odenkirk M., 2020	untargeted
P55001	Microfibrillar-associated protein 2	1.22778	up	2.32e-05	late	31.2 ± 1.0	31.2 ± 1.0	n/a	plasma	35	70	n/a	n/a	n/a	Degnes H.-M., 2024	targeted
P55001	Microfibrillar-associated protein 2	1.32829	up	0.0044764	mixed	25.4 - 41	39.4 ± 0.7	n/a	plasma	37	75	n/a	n/a	n/a	Degnes H.-M., 2024	targeted
P55083	Microfibril-associated glycoprotein 4	1.28361	up	6.09e-05	late	31.2 ± 1.0	31.2 ± 1.0	n/a	plasma	35	70	n/a	n/a	n/a	Degnes H.-M., 2024	targeted
P55083	Microfibril-associated glycoprotein 4	1.69488	up	0.000129269	mixed	25.4 - 41	39.4 ± 0.7	n/a	plasma	37	75	n/a	n/a	n/a	Degnes H.-M., 2024	targeted
P55209	Nucleosome assembly protein 1-like 1	1.34162	up	0.000728537	late	38.9 ± 1.4	38.9 ± 1.6	>37	plasma	48	98	n/a	n/a	singleton pregnancies	Odenkirk M., 2020	untargeted
P55773	CCL23	1.06897	up	0.00141	mixed	34.74 ± 3.34	34.30 ± 1.76	n/a	plasma	15	15	n/a	n/a	n/a	Wang X., 2022	targeted
P56199	Integrin alpha-I: beta-1 complex	1.56244	up	0.000952081	mixed	24 - 27.9	24 - 27.9	n/a	plasma	109	90	90	22	n/a	Than N. G., 2022	targeted
P56199	Integrin alpha-I: beta-1 complex	1.67106	up	0.00351425	mixed	28 - 31.9	28 - 31.9	n/a	plasma	109	90	90	22	n/a	Than N. G., 2022	targeted
P57053	Histone H2B type F-S	930.535	up	0.000896	early	31.9 ± 2.1	39.4 ± 0.9	n/a	plasma	17	18	n/a	n/a	healthy normotensive pregnant women	Chen H., 2022	untargeted
P60568	Interleukin-2	1.16128	up	0.0329	mixed	34.74 ± 3.34	34.30 ± 1.76	n/a	plasma	15	15	n/a	n/a	n/a	Wang X., 2022	targeted
P60568	Interleukin-2	1.59786	up	0.00504367	mixed	16 - 19.9	16 - 19.9	n/a	plasma	109	90	90	22	n/a	Than N. G., 2022	targeted
P60568	Interleukin-2	1.57284	up	0.00102386	mixed	20 - 23.9	20 - 23.9	n/a	plasma	109	90	90	22	n/a	Than N. G., 2022	targeted
P60709	Actin , cytoplasmic 1	1.57	up	0.0044	early	31.3	30	31.3	serum	14	6	14	n/a	singleton pregnancies	Youssef L., 2021	untargeted
P61626	Lysozyme C	2	up	<0.05	mixed	36.4 ± 1.6	38.5 ± 0.9	n/a	serum	10	10	10	n/a	n/a	Lu Q., 2016	untargeted
P61626	Lysozyme C	1.20062	up	0.00493074	late	38.9 ± 1.4	38.9 ± 1.6	>37	plasma	48	98	n/a	n/a	singleton pregnancies	Odenkirk M., 2020	untargeted
P61626	Lysozyme C	1.3	up	0.0178674	mixed	11.0 - 13.0	11.0 - 13.0	36.1 [34.1; 37.3]	serum	30	13	6	11	maternal age between 18 and 45 years, singleton pregnancy, and a gestational age of 11–13 weeks at the time of sample collection	Starodubtseva N. L., 2024	targeted
P61769	Beta-2-microglobulin	1.62717	up	0.00158	early	31.9 ± 2.1	39.4 ± 0.9	n/a	plasma	17	18	n/a	n/a	healthy normotensive pregnant women	Chen H., 2022	untargeted
P61769	Beta-2-microglobulin	1.28409	up	0.000772676	late	38.9 ± 1.4	38.9 ± 1.6	>37	plasma	48	98	n/a	n/a	singleton pregnancies	Odenkirk M., 2020	untargeted
P62081	40S ribosomal protein S7	1.96228	up	0.00937719	early	19 ± 4	19 ± 4	n/a	plasma	7	14	n/a	n/a	n/a	Uchida Y., 2021	untargeted
P62081	40S ribosomal protein S7	1.68643	up	0.0189893	mixed	28 - 31.9	28 - 31.9	n/a	plasma	109	90	90	22	n/a	Than N. G., 2022	targeted
P62328	Thymosin beta-4	0.00049191	down	0.00235	early	31.9 ± 2.1	39.4 ± 0.9	n/a	plasma	17	18	n/a	n/a	healthy normotensive pregnant women	Chen H., 2022	untargeted
P62736	Actin, aortic smooth muscle	1.45542	up	0.0374785	late	38.9 ± 1.4	38.9 ± 1.6	>37	plasma	48	98	n/a	n/a	singleton pregnancies	Odenkirk M., 2020	untargeted
P62826	GTP-binding nuclear protein Ran	2.01083	up	7.7e-09	mixed	8 - 15.9	8 - 15.9	n/a	plasma	109	90	90	22	n/a	Than N. G., 2022	targeted
P62826	GTP-binding nuclear protein Ran	1.58637	up	0.0022251	mixed	16 - 19.9	16 - 19.9	n/a	plasma	109	90	90	22	n/a	Than N. G., 2022	targeted
P62826	GTP-binding nuclear protein Ran	2.0937	up	1.77e-07	mixed	16 - 19.9	16 - 19.9	n/a	plasma	109	90	90	22	n/a	Than N. G., 2022	targeted
P62826	GTP-binding nuclear protein Ran	1.54952	up	0.0197642	mixed	20 - 23.9	20 - 23.9	n/a	plasma	109	90	90	22	n/a	Than N. G., 2022	targeted
P62826	GTP-binding nuclear protein Ran	1.66225	up	0.00765218	mixed	20 - 23.9	20 - 23.9	n/a	plasma	109	90	90	22	n/a	Than N. G., 2022	targeted
P62826	GTP-binding nuclear protein Ran	2.28984	up	1.21e-05	mixed	20 - 23.9	20 - 23.9	n/a	plasma	109	90	90	22	n/a	Than N. G., 2022	targeted
P62826	GTP-binding nuclear protein Ran	2.96742	up	4.98e-09	mixed	20 - 23.9	20 - 23.9	n/a	plasma	109	90	90	22	n/a	Than N. G., 2022	targeted
P62826	GTP-binding nuclear protein Ran	1.51758	up	0.0116306	mixed	24 - 27.9	24 - 27.9	n/a	plasma	109	90	90	22	n/a	Than N. G., 2022	targeted
P62826	GTP-binding nuclear protein Ran	1.95834	up	0.000544705	mixed	24 - 27.9	24 - 27.9	n/a	plasma	109	90	90	22	n/a	Than N. G., 2022	targeted
P62826	GTP-binding nuclear protein Ran	1.84314	up	9.47e-05	mixed	24 - 27.9	24 - 27.9	n/a	plasma	109	90	90	22	n/a	Than N. G., 2022	targeted
P62826	GTP-binding nuclear protein Ran	1.75813	up	0.000925049	mixed	28 - 31.9	28 - 31.9	n/a	plasma	109	90	90	22	n/a	Than N. G., 2022	targeted
P62826	GTP-binding nuclear protein Ran	1.75112	up	0.000458741	mixed	28 - 31.9	28 - 31.9	n/a	plasma	109	90	90	22	n/a	Than N. G., 2022	targeted
P62826	GTP-binding nuclear protein Ran	2.21199	up	4.19e-07	mixed	28 - 31.9	28 - 31.9	n/a	plasma	109	90	90	22	n/a	Than N. G., 2022	targeted
P62826	GTP-binding nuclear protein Ran	2.73587	up	0.0011	late	28.1 - 32	28.1 - 32	n/a	plasma	76	90	28	n/a	n/a	Eroz O., 2017	targeted
P62826	GTP-binding nuclear protein Ran	2.56152	up	0.0005	late	8.0 - 16.0	8.0 - 16.0	n/a	plasma	76	90	28	n/a	n/a	Eroz O., 2017	targeted
P62826	GTP-binding nuclear protein Ran	2.71321	up	<0.001	late	16.1 - 22	16.1 - 22	n/a	plasma	76	90	28	n/a	n/a	Eroz O., 2017	targeted
P62826	GTP-binding nuclear protein Ran	3.07588	up	<0.001	late	22.1 - 28	22.1 - 28	n/a	plasma	76	90	28	n/a	n/a	Eroz O., 2017	targeted
P78344	Eukaryotic translation initiation factor 4 gamma 2	0.632114	down	0.0130312	mixed	16 - 19.9	16 - 19.9	n/a	plasma	109	90	90	22	n/a	Than N. G., 2022	targeted
P78344	Eukaryotic translation initiation factor 4 gamma 2	1.61516	up	0.00268849	mixed	20 - 23.9	20 - 23.9	n/a	plasma	109	90	90	22	n/a	Than N. G., 2022	targeted
P78423	Fractalkine	1.33435	up	0.000578	mixed	34.74 ± 3.34	34.30 ± 1.76	n/a	plasma	15	15	n/a	n/a	n/a	Wang X., 2022	targeted
P78423	Fractalkine	0.634389	down	0.00921026	mixed	16 - 19.9	16 - 19.9	n/a	plasma	109	90	90	22	n/a	Than N. G., 2022	targeted
P78423	Fractalkine	0.657275	down	0.00026552	mixed	28 - 31.9	28 - 31.9	n/a	plasma	109	90	90	22	n/a	Than N. G., 2022	targeted
P78556	CCL20	1.20195	up	0.000478	mixed	34.74 ± 3.34	34.30 ± 1.76	n/a	plasma	15	15	n/a	n/a	n/a	Wang X., 2022	targeted
P78556	CCL20	1.21429	up	<0.001	mixed	35.14 (32.14, 37.57)	34.50 (32.71, 36.57)	n/a	plasma	43	44	n/a	n/a	n/a	Wang X., 2022	targeted
P78556	CCL20	1.13818	up	<0.05	mixed	12.50 ± 0.67	12.44 ± 0.65	n/a	plasma	37	37	n/a	n/a	n/a	Wang X., 2022	targeted
P80098	MCP-3	6.94241	up	0.000759	mixed	34.74 ± 3.34	34.30 ± 1.76	n/a	plasma	15	15	n/a	n/a	n/a	Wang X., 2022	targeted
P80108	Phosphatidylinositol-glycan-specific phospholipase D	0.85083	down	0.0039854	late	38.9 ± 1.4	38.9 ± 1.6	>37	plasma	48	98	n/a	n/a	singleton pregnancies	Odenkirk M., 2020	untargeted
P80188	Neutrophil gelatinase-associated lipocalin	1.57118	up	1.39e-12	late	37 (34 - 40)	39 (37 - 41)	n/a	plasma	26	29	n/a	n/a	n/a	Lim J.H., 2024	targeted
P80188	Neutrophil gelatinase-associated lipocalin	2.89	up	0.00048	late	37 (35-40)	39 (37 - 41)	n/a	plasma	10	30	n/a	n/a	n/a	Lim J.H., 2024	targeted
P80748	Immunoglobulin lambda variable 3-21	0.502055	down	6.16e-06	early	31.9 ± 2.1	39.4 ± 0.9	n/a	plasma	17	18	n/a	n/a	healthy normotensive pregnant women	Chen H., 2022	untargeted
P80748	Immunoglobulin lambda variable 3-21	0.491829	down	2.97e-05	late	36.8 ± 1.9	39.4 ± 0.9	n/a	plasma	11	18	n/a	n/a	healthy normotensive pregnant women	Chen H., 2022	untargeted
P80748	Immunoglobulin lambda variable 3-21	0.464249	down	0.02	early	31.9 ± 2.1	39.4 ± 0.9	n/a	plasma	17	18	n/a	n/a	healthy normotensive pregnant women	Chen H., 2022	targeted
P80748	Immunoglobulin lambda variable 3-21	0.216435	down	<0.0001	late	36.8 ± 1.9	39.4 ± 0.9	n/a	plasma	11	18	n/a	n/a	healthy normotensive pregnant women	Chen H., 2022	targeted
P81172	Hepcidin	1.5325	up	0.032	mixed	8 - 15.9	8 - 15.9	n/a	plasma	109	90	90	22	n/a	Than N. G., 2022	targeted
P81605	Dermcidin OS = Homo sapiens GN = DCD PE = 1 SV = 2	0.81	down	0.014	early	n/a	n/a	n/a	serum	42	58	n/a	n/a	n/a	Shi X.-F., 2024	untargeted
Q00887	Pregnancy-specific beta-1-glycoprotein 9	0.0490256	down	0.000117831	early	19 ± 4	19 ± 4	n/a	plasma	7	14	n/a	n/a	n/a	Uchida Y., 2021	untargeted
Q00888	Pregnancy-specific beta-1-glycoprotein 4	0.800308	down	0.032549	late	38.9 ± 1.4	38.9 ± 1.6	>37	plasma	48	98	n/a	n/a	singleton pregnancies	Odenkirk M., 2020	untargeted
Q00889	Pregnancy-specific beta-1-glycoprotein 6	1.6275	up	0.00139902	early	19 ± 4	19 ± 4	n/a	plasma	7	14	n/a	n/a	n/a	Uchida Y., 2021	untargeted
Q00889	Pregnancy-specific beta-1-glycoprotein 6	0.817011	down	0.0154783	late	38.9 ± 1.4	38.9 ± 1.6	>37	plasma	48	98	n/a	n/a	singleton pregnancies	Odenkirk M., 2020	untargeted
Q01581	Hydroxymethylglutaryl-CoA synthase, cytoplasmic	1.57526	up	8.25e-05	late	31.2 ± 1.0	31.2 ± 1.0	n/a	plasma	35	70	n/a	n/a	n/a	Degnes H.-M., 2024	targeted
Q01581	Hydroxymethylglutaryl-CoA synthase, cytoplasmic	1.71949	up	0.00600971	mixed	25.4 - 41	39.4 ± 0.7	n/a	plasma	37	75	n/a	n/a	n/a	Degnes H.-M., 2024	targeted
Q01638	Interleukin-1 receptor-like 1	1.90875	up	0.0185746	mixed	16 - 19.9	16 - 19.9	n/a	plasma	109	90	90	22	n/a	Than N. G., 2022	targeted
Q01974	Tyrosine-protein kinase transmembrane receptor ROR2	1.14796	up	0.000255438	late	31.2 ± 1.0	31.2 ± 1.0	n/a	plasma	35	70	n/a	n/a	n/a	Degnes H.-M., 2024	targeted
Q01974	Tyrosine-protein kinase transmembrane receptor ROR2	1.32597	up	0.000119316	mixed	25.4 - 41	39.4 ± 0.7	n/a	plasma	37	75	n/a	n/a	n/a	Degnes H.-M., 2024	targeted
Q02083	N-acylethanolamine-hydrolyzing acid amidase	1.76666	up	0.0121264	mixed	28 - 31.9	28 - 31.9	n/a	plasma	109	90	90	22	n/a	Than N. G., 2022	targeted
Q02083	N-acylethanolamine-hydrolyzing acid amidase	1.53124	up	0.0386609	mixed	28 - 31.9	28 - 31.9	n/a	plasma	109	90	90	22	n/a	Than N. G., 2022	targeted
Q02083	N-acylethanolamine-hydrolyzing acid amidase	1.57288	up	0.00483999	mixed	28 - 31.9	28 - 31.9	n/a	plasma	109	90	90	22	n/a	Than N. G., 2022	targeted
Q02083	N-acylethanolamine-hydrolyzing acid amidase	2.67586	up	0.0006	late	28.1 - 32	28.1 - 32	n/a	plasma	76	90	28	n/a	n/a	Eroz O., 2017	targeted
Q02083	N-acylethanolamine-hydrolyzing acid amidase	2.30058	up	0.0181	late	16.1 - 22	16.1 - 22	n/a	plasma	76	90	28	n/a	n/a	Eroz O., 2017	targeted
Q02083	N-acylethanolamine-hydrolyzing acid amidase	2.55089	up	0.0045	late	22.1 - 28	22.1 - 28	n/a	plasma	76	90	28	n/a	n/a	Eroz O., 2017	targeted
Q02083	N-acylethanolamine-hydrolyzing acid amidase	2.66475	up	0.0005	late	32.1 - 36	32.1 - 36	n/a	plasma	76	90	28	n/a	n/a	Eroz O., 2017	targeted
Q02218	2-oxoglutarate dehydrogenase, mitochondrial	2.13201	up	0.0257322	early	19 ± 4	19 ± 4	n/a	plasma	7	14	n/a	n/a	n/a	Uchida Y., 2021	untargeted
Q02252	Methylmalonate-semialdehyde dehydrogenase [acylating], mitochondrial	1.84077	up	1.68e-05	early	19 ± 4	19 ± 4	n/a	plasma	7	14	n/a	n/a	n/a	Uchida Y., 2021	untargeted
Q02487	Desmocollin-2	1.00816	up	0.0313158	late	38.9 ± 1.4	38.9 ± 1.6	>37	plasma	48	98	n/a	n/a	singleton pregnancies	Odenkirk M., 2020	untargeted
Q02809	Procollagen-lysine,2-oxoglutarate 5-dioxygenase 1	1.042	up	0.000465625	late	38.9 ± 1.4	38.9 ± 1.6	>37	plasma	48	98	n/a	n/a	singleton pregnancies	Odenkirk M., 2020	untargeted
Q02817	Mucin-2	1.42333	up	0.0490208	late	38.9 ± 1.4	38.9 ± 1.6	>37	plasma	48	98	n/a	n/a	singleton pregnancies	Odenkirk M., 2020	untargeted
Q02880-2	DNA topoisomerase 2-beta	0.503995	down	0.000397539	early	19 ± 4	19 ± 4	n/a	plasma	7	14	n/a	n/a	n/a	Uchida Y., 2021	untargeted
Q04756	Hepatocyte growth factor activator	6.60715	up	0.00055	early	31.9 ± 2.1	39.4 ± 0.9	n/a	plasma	17	18	n/a	n/a	healthy normotensive pregnant women	Chen H., 2022	untargeted
Q05397	Focal adhesion kinase 1	2.03729	up	0.00965751	mixed	16 - 19.9	16 - 19.9	n/a	plasma	109	90	90	22	n/a	Than N. G., 2022	targeted
Q06033	Inter-alpha-trypsin inhibitor heavy chain H3	1.52	up	0.0001	early	31.3	30	31.3	serum	14	6	14	n/a	singleton pregnancies	Youssef L., 2021	untargeted
Q06033	Inter-alpha-trypsin inhibitor heavy chain H3	1.60019	up	0.000287	early	31.9 ± 2.1	39.4 ± 0.9	n/a	plasma	17	18	n/a	n/a	healthy normotensive pregnant women	Chen H., 2022	untargeted
Q06033	Inter-alpha-trypsin inhibitor heavy chain H3	1.34681	up	0.02	early	31.9 ± 2.1	39.4 ± 0.9	n/a	plasma	17	18	n/a	n/a	healthy normotensive pregnant women	Chen H., 2022	targeted
Q06033	Inter-alpha-trypsin inhibitor heavy chain H3	1.22653	up	0.02	early	31.9 ± 2.1	39.4 ± 0.9	n/a	plasma	17	18	n/a	n/a	healthy normotensive pregnant women	Chen H., 2022	targeted
Q06033	Inter-alpha-trypsin inhibitor heavy chain H3	1.3519	up	0.008	late	36.8 ± 1.9	39.4 ± 0.9	n/a	plasma	11	18	n/a	n/a	healthy normotensive pregnant women	Chen H., 2022	targeted
Q06033	Inter-alpha-trypsin inhibitor heavy chain H3	1.28317	up	0.00033689	late	38.9 ± 1.4	38.9 ± 1.6	>37	plasma	48	98	n/a	n/a	singleton pregnancies	Odenkirk M., 2020	untargeted
Q06830	Peroxiredoxin-1	0.906462	down	0.00176078	late	38.9 ± 1.4	38.9 ± 1.6	>37	plasma	48	98	n/a	n/a	singleton pregnancies	Odenkirk M., 2020	untargeted
Q07011	TNFRSF9	1.06744	up	0.0057	mixed	34.74 ± 3.34	34.30 ± 1.76	n/a	plasma	15	15	n/a	n/a	n/a	Wang X., 2022	targeted
Q07325	CXCL9	1.13373	up	0.00987	mixed	34.74 ± 3.34	34.30 ± 1.76	n/a	plasma	15	15	n/a	n/a	n/a	Wang X., 2022	targeted
Q07326	PIGF	0.218172	down	<0.05	early	30.3 ± 3.2	30.1 ± 2.9	n/a	serum	15	16	n/a	0	n/a	Liu L. Y., 2013	targeted
Q07326	PIGF	0.851259	down	<0.05	late	37.1 ± 1.4	37.2 ± 1.6	n/a	serum	17	16	n/a	0	n/a	Liu L. Y., 2013	targeted
Q08188	Protein-glutamine gamma-glutamyltransferase E	2.26832	up	0.0162036	mixed	16 - 19.9	16 - 19.9	n/a	plasma	109	90	90	22	n/a	Than N. G., 2022	targeted
Q08209;P16298;P48454|P63098;Q96LZ3	Calcineurin	0.654976	down	0.0002669	mixed	16 - 19.9	16 - 19.9	n/a	plasma	109	90	90	22	n/a	Than N. G., 2022	targeted
Q08380	Galectin-3-binding protein	0.646471	down	0.0309138	early	19 ± 4	19 ± 4	n/a	plasma	7	14	n/a	n/a	n/a	Uchida Y., 2021	untargeted
Q08752	Peptidyl-prolyl cis-trans isomerase D	1.7844	up	2.3e-05	mixed	8 - 15.9	8 - 15.9	n/a	plasma	109	90	90	22	n/a	Than N. G., 2022	targeted
Q08752	Peptidyl-prolyl cis-trans isomerase D	2.30821	up	2.5e-10	mixed	8 - 15.9	8 - 15.9	n/a	plasma	109	90	90	22	n/a	Than N. G., 2022	targeted
Q08752	Peptidyl-prolyl cis-trans isomerase D	1.60168	up	0.00888622	mixed	16 - 19.9	16 - 19.9	n/a	plasma	109	90	90	22	n/a	Than N. G., 2022	targeted
Q08752	Peptidyl-prolyl cis-trans isomerase D	2.48947	up	1.03e-06	mixed	16 - 19.9	16 - 19.9	n/a	plasma	109	90	90	22	n/a	Than N. G., 2022	targeted
Q08752	Peptidyl-prolyl cis-trans isomerase D	1.88351	up	0.00199373	mixed	20 - 23.9	20 - 23.9	n/a	plasma	109	90	90	22	n/a	Than N. G., 2022	targeted
Q08752	Peptidyl-prolyl cis-trans isomerase D	2.21477	up	0.000188783	mixed	20 - 23.9	20 - 23.9	n/a	plasma	109	90	90	22	n/a	Than N. G., 2022	targeted
Q08752	Peptidyl-prolyl cis-trans isomerase D	2.3845	up	1.28e-05	mixed	20 - 23.9	20 - 23.9	n/a	plasma	109	90	90	22	n/a	Than N. G., 2022	targeted
Q08752	Peptidyl-prolyl cis-trans isomerase D	1.71068	up	0.0108019	mixed	24 - 27.9	24 - 27.9	n/a	plasma	109	90	90	22	n/a	Than N. G., 2022	targeted
Q08752	Peptidyl-prolyl cis-trans isomerase D	2.01833	up	0.000360037	mixed	28 - 31.9	28 - 31.9	n/a	plasma	109	90	90	22	n/a	Than N. G., 2022	targeted
Q08752	Peptidyl-prolyl cis-trans isomerase D	2.43513	up	0.0436	late	28.1 - 32	28.1 - 32	n/a	plasma	76	90	28	n/a	n/a	Eroz O., 2017	targeted
Q08752	Peptidyl-prolyl cis-trans isomerase D	2.70945	up	<0.001	late	8.0 - 16.0	8.0 - 16.0	n/a	plasma	76	90	28	n/a	n/a	Eroz O., 2017	targeted
Q08752	Peptidyl-prolyl cis-trans isomerase D	2.70195	up	<0.001	late	16.1 - 22	16.1 - 22	n/a	plasma	76	90	28	n/a	n/a	Eroz O., 2017	targeted
Q08752	Peptidyl-prolyl cis-trans isomerase D	2.92817	up	<0.001	late	22.1 - 28	22.1 - 28	n/a	plasma	76	90	28	n/a	n/a	Eroz O., 2017	targeted
Q12830	Nucleosome-remodeling factor subunit	0.41	down	<0.05	mixed	36.4 ± 1.6	38.5 ± 0.9	n/a	serum	10	10	10	n/a	n/a	Lu Q., 2016	untargeted
Q12860	Contactin-1	1.51065	up	0.00418227	mixed	20 - 23.9	20 - 23.9	n/a	plasma	109	90	90	22	n/a	Than N. G., 2022	targeted
Q12866	Tyrosine-protein kinase Mer	1.17951	up	0.0365854	late	38.9 ± 1.4	38.9 ± 1.6	>37	plasma	48	98	n/a	n/a	singleton pregnancies	Odenkirk M., 2020	untargeted
Q13046	Putative pregnancy-specific beta-1-glycoprotein 7	0.732794	down	0.00457658	late	38.9 ± 1.4	38.9 ± 1.6	>37	plasma	48	98	n/a	n/a	singleton pregnancies	Odenkirk M., 2020	untargeted
Q13103	Secreted phosphoprotein 24	1.14887	up	0.00235012	late	38.9 ± 1.4	38.9 ± 1.6	>37	plasma	48	98	n/a	n/a	singleton pregnancies	Odenkirk M., 2020	untargeted
Q13148	TAR DNA-binding protein 43	3.19999	up	3.8e-06	early	19 ± 4	19 ± 4	n/a	plasma	7	14	n/a	n/a	n/a	Uchida Y., 2021	untargeted
Q13148	TAR DNA-binding protein 43	0.633441	down	0.0235852	late	38.9 ± 1.4	38.9 ± 1.6	>37	plasma	48	98	n/a	n/a	singleton pregnancies	Odenkirk M., 2020	untargeted
Q13201	Multimerin-1	1.31948	up	0.021736	late	38.9 ± 1.4	38.9 ± 1.6	>37	plasma	48	98	n/a	n/a	singleton pregnancies	Odenkirk M., 2020	untargeted
Q13219	Pappalysin-1	1.43898	up	0.000265723	late	37 (34 - 40)	39 (37 - 41)	n/a	plasma	26	29	n/a	n/a	n/a	Lim J.H., 2024	targeted
Q13316	Dentin matrix acidic phosphoprotein 1	0.463937	down	0.0107	late	28.1 - 32	28.1 - 32	n/a	plasma	76	90	28	n/a	n/a	Eroz O., 2017	targeted
Q13316	Dentin matrix acidic phosphoprotein 1	0.465225	down	0.0032	late	16.1 - 22	16.1 - 22	n/a	plasma	76	90	28	n/a	n/a	Eroz O., 2017	targeted
Q13316	Dentin matrix acidic phosphoprotein 1	0.469761	down	0.0323	late	22.1 - 28	22.1 - 28	n/a	plasma	76	90	28	n/a	n/a	Eroz O., 2017	targeted
Q13427	Peptidyl-prolyl cis-trans isomerase G	2.45	up	<0.05	mixed	36.4 ± 1.6	38.5 ± 0.9	n/a	serum	10	10	10	n/a	n/a	Lu Q., 2016	untargeted
Q13478	IL-18R1	1.08403	up	0.000478	mixed	34.74 ± 3.34	34.30 ± 1.76	n/a	plasma	15	15	n/a	n/a	n/a	Wang X., 2022	targeted
Q13508	Ecto-ADP-ribosyltransferase 3 OS = Homo sapiens GN = ART3 PE = 1 SV = 2	0.8	down	0.011	early	n/a	n/a	n/a	serum	42	58	n/a	n/a	n/a	Shi X.-F., 2024	untargeted
Q13554	Calcium/calmodulin-dependent protein kinase type II subunit beta	0.59145	down	0.0149359	mixed	16 - 19.9	16 - 19.9	n/a	plasma	109	90	90	22	n/a	Than N. G., 2022	targeted
Q13554	Calcium/calmodulin-dependent protein kinase type II subunit beta	1.74285	up	0.000158234	mixed	28 - 31.9	28 - 31.9	n/a	plasma	109	90	90	22	n/a	Than N. G., 2022	targeted
Q13554	Calcium/calmodulin-dependent protein kinase type II subunit beta	1.72584	up	0.000136951	mixed	28 - 31.9	28 - 31.9	n/a	plasma	109	90	90	22	n/a	Than N. G., 2022	targeted
Q13557	Calcium/calmodulin-dependent protein kinase type II subunit delta	0.646983	down	0.0264432	mixed	16 - 19.9	16 - 19.9	n/a	plasma	109	90	90	22	n/a	Than N. G., 2022	targeted
Q13557	Calcium/calmodulin-dependent protein kinase type II subunit delta	1.80344	up	0.000110098	mixed	28 - 31.9	28 - 31.9	n/a	plasma	109	90	90	22	n/a	Than N. G., 2022	targeted
Q13557	Calcium/calmodulin-dependent protein kinase type II subunit delta	1.76655	up	7.16e-05	mixed	28 - 31.9	28 - 31.9	n/a	plasma	109	90	90	22	n/a	Than N. G., 2022	targeted
Q13790	Apolipoprotein F	0.986308	down	0.0242563	late	38.9 ± 1.4	38.9 ± 1.6	>37	plasma	48	98	n/a	n/a	singleton pregnancies	Odenkirk M., 2020	untargeted
Q13813	Spectrin alpha chain, non-erythrocytic 1	0.0864672	down	4.31e-09	early	19 ± 4	19 ± 4	n/a	plasma	7	14	n/a	n/a	n/a	Uchida Y., 2021	untargeted
Q13822	Ectonucleotide pyrophosphatase/phosphodiesterase family member 2	4.52473	up	0.00301	early	31.9 ± 2.1	39.4 ± 0.9	n/a	plasma	17	18	n/a	n/a	healthy normotensive pregnant women	Chen H., 2022	untargeted
Q13882	Protein-tyrosine kinase 6	0.661237	down	0.015	mixed	8 - 15.9	8 - 15.9	n/a	plasma	109	90	90	22	n/a	Than N. G., 2022	targeted
Q13882	Protein-tyrosine kinase 6	0.6537	down	0.022	mixed	8 - 15.9	8 - 15.9	n/a	plasma	109	90	90	22	n/a	Than N. G., 2022	targeted
Q13882	Protein-tyrosine kinase 6	0.428391	down	0.0005	late	28.1 - 32	28.1 - 32	n/a	plasma	76	90	28	n/a	n/a	Eroz O., 2017	targeted
Q13882	Protein-tyrosine kinase 6	0.433168	down	0.005	late	8.0 - 16.0	8.0 - 16.0	n/a	plasma	76	90	28	n/a	n/a	Eroz O., 2017	targeted
Q13882	Protein-tyrosine kinase 6	0.46587	down	0.0342	late	16.1 - 22	16.1 - 22	n/a	plasma	76	90	28	n/a	n/a	Eroz O., 2017	targeted
Q13882	Protein-tyrosine kinase 6	0.454389	down	0.0234	late	22.1 - 28	22.1 - 28	n/a	plasma	76	90	28	n/a	n/a	Eroz O., 2017	targeted
Q13882	Protein-tyrosine kinase 6	0.434672	down	0.0069	late	32.1 - 36	32.1 - 36	n/a	plasma	76	90	28	n/a	n/a	Eroz O., 2017	targeted
Q14195	Dihydropyrimidinase-related protein 3	1.12918	up	0.00135731	late	38.9 ± 1.4	38.9 ± 1.6	>37	plasma	48	98	n/a	n/a	singleton pregnancies	Odenkirk M., 2020	untargeted
Q14315	Filamin-C	2.26066	up	0.000224857	late	38.9 ± 1.4	38.9 ± 1.6	>37	plasma	48	98	n/a	n/a	singleton pregnancies	Odenkirk M., 2020	untargeted
Q14393	Growth arrest-specific protein 6	0.600854	down	0.0133335	late	38.9 ± 1.4	38.9 ± 1.6	>37	plasma	48	98	n/a	n/a	singleton pregnancies	Odenkirk M., 2020	untargeted
Q14520	Hyaluronan-binding protein 2	0.46308	down	0.0123534	early	19 ± 4	19 ± 4	n/a	plasma	7	14	n/a	n/a	n/a	Uchida Y., 2021	untargeted
Q14520	Hyaluronan-binding protein 2	0.84966	down	0.000190504	late	38.9 ± 1.4	38.9 ± 1.6	>37	plasma	48	98	n/a	n/a	singleton pregnancies	Odenkirk M., 2020	untargeted
Q14624	Inter-alpha-trypsin inhibitor heavy chain H4	1.27437	up	0.005	late	36.8 ± 1.9	39.4 ± 0.9	n/a	plasma	11	18	n/a	n/a	healthy normotensive pregnant women	Chen H., 2022	targeted
Q14624	Inter-alpha-trypsin inhibitor heavy chain H4	0.634611	down	0.000964322	mixed	20 - 23.9	20 - 23.9	n/a	plasma	109	90	90	22	n/a	Than N. G., 2022	targeted
Q14624	Inter-alpha-trypsin inhibitor heavy chain H4	1.36006	up	0.000109616	late	38.9 ± 1.4	38.9 ± 1.6	>37	plasma	48	98	n/a	n/a	singleton pregnancies	Odenkirk M., 2020	untargeted
Q14624	Inter-alpha-trypsin inhibitor heavy chain H4	0.0824692	down	<0.05	late	37.6 ± 0.8	37.3 ± 1.0	37.6 ± 0.8	plasma+serum	24	24	5	6	nulliparous women	Atkinson K. R., 2009	untargeted
Q14641	Early placenta insulin-like peptide	1.28585	up	0.000133496	late	31.2 ± 1.0	31.2 ± 1.0	n/a	plasma	35	70	n/a	n/a	n/a	Degnes H.-M., 2024	targeted
Q14641	Early placenta insulin-like peptide	1.78355	up	1.02e-05	mixed	25.4 - 41	39.4 ± 0.7	n/a	plasma	37	75	n/a	n/a	n/a	Degnes H.-M., 2024	targeted
Q14651	Plastin-1	1.12854	up	0.00461222	late	38.9 ± 1.4	38.9 ± 1.6	>37	plasma	48	98	n/a	n/a	singleton pregnancies	Odenkirk M., 2020	untargeted
Q14697	Neutral alpha-glucosidase AB	1.18967	up	0.00676101	late	38.9 ± 1.4	38.9 ± 1.6	>37	plasma	48	98	n/a	n/a	singleton pregnancies	Odenkirk M., 2020	untargeted
Q14766	Latent-transforming growth factor beta-binding protein 1	0.894059	down	0.02624	late	38.9 ± 1.4	38.9 ± 1.6	>37	plasma	48	98	n/a	n/a	singleton pregnancies	Odenkirk M., 2020	untargeted
Q14790	CASP-8	1.28815	up	0.0128	mixed	34.74 ± 3.34	34.30 ± 1.76	n/a	plasma	15	15	n/a	n/a	n/a	Wang X., 2022	targeted
Q15113	Procollagen C-endopeptidase enhancer 1	0.802908	down	0.00397666	late	38.9 ± 1.4	38.9 ± 1.6	>37	plasma	48	98	n/a	n/a	singleton pregnancies	Odenkirk M., 2020	untargeted
Q15149	Plectin	0.816314	down	0.0349996	late	38.9 ± 1.4	38.9 ± 1.6	>37	plasma	48	98	n/a	n/a	singleton pregnancies	Odenkirk M., 2020	untargeted
Q15149-2	Plectin	2.83562	up	0.00334834	early	19 ± 4	19 ± 4	n/a	plasma	7	14	n/a	n/a	n/a	Uchida Y., 2021	untargeted
Q15228	Pregnancy-specific beta-1 glycoprotein (fragment) OS = Homo sapiens PE = 4 SV = 1	0.71	down	<0.001	early	n/a	n/a	n/a	serum	42	58	n/a	n/a	n/a	Shi X.-F., 2024	untargeted
Q15238	Pregnancy-specific beta-1-glycoprotein 5	0.638838	down	0.000321456	late	38.9 ± 1.4	38.9 ± 1.6	>37	plasma	48	98	n/a	n/a	singleton pregnancies	Odenkirk M., 2020	untargeted
Q15257	Serine/threonine-protein phosphatase 2A activator	0.821993	down	0.0396447	late	38.9 ± 1.4	38.9 ± 1.6	>37	plasma	48	98	n/a	n/a	singleton pregnancies	Odenkirk M., 2020	untargeted
Q15389	Angiopoietin-1	1.75693	up	9.73e-07	mixed	16 - 19.9	16 - 19.9	n/a	plasma	109	90	90	22	n/a	Than N. G., 2022	targeted
Q15389	Angiopoietin-1	1.55215	up	0.00112677	mixed	28 - 31.9	28 - 31.9	n/a	plasma	109	90	90	22	n/a	Than N. G., 2022	targeted
Q15465	Sonic hedgehog protein	1.5346	up	0.00132173	mixed	20 - 23.9	20 - 23.9	n/a	plasma	109	90	90	22	n/a	Than N. G., 2022	targeted
Q15485	Ficolin-2	0.765352	down	2.77e-05	late	31.2 ± 1.0	31.2 ± 1.0	n/a	plasma	35	70	n/a	n/a	n/a	Degnes H.-M., 2024	targeted
Q15485	Ficolin-2	0.62477	down	0.000184628	mixed	25.4 - 41	39.4 ± 0.7	n/a	plasma	37	75	n/a	n/a	n/a	Degnes H.-M., 2024	targeted
Q15485	Ficolin-2	1.92	up	0.032	early	12.7	12.8	32	serum	9	9	n/a	n/a	spontaneously conceived first pregnancies	Beernink R.H., 2022	untargeted
Q15582	Transforming growth factor-beta-induced protein ig-h3	0.51	down	0.046	early	12.7	12.8	32	serum	9	9	n/a	n/a	spontaneously conceived first pregnancies	Beernink R.H., 2022	untargeted
Q15833	Syntaxin-binding protein 2	0.748116	down	0.0118759	late	38.9 ± 1.4	38.9 ± 1.6	>37	plasma	48	98	n/a	n/a	singleton pregnancies	Odenkirk M., 2020	untargeted
Q16181	Septin-7	1.14265	up	0.0289578	late	38.9 ± 1.4	38.9 ± 1.6	>37	plasma	48	98	n/a	n/a	singleton pregnancies	Odenkirk M., 2020	untargeted
Q16352	Alpha-internexin	0.474817	down	0.0124983	early	19 ± 4	19 ± 4	n/a	plasma	7	14	n/a	n/a	n/a	Uchida Y., 2021	untargeted
Q16519	Protein S (Fragment) OS = Homo sapiens GN = PROS1 PE = 4 SV = 1	0.76	down	0.012	early	n/a	n/a	n/a	serum	42	58	n/a	n/a	n/a	Shi X.-F., 2024	untargeted
Q16557	Pregnancy-specific beta-1-glycoprotein 3	0.746739	down	0.00641922	late	38.9 ± 1.4	38.9 ± 1.6	>37	plasma	48	98	n/a	n/a	singleton pregnancies	Odenkirk M., 2020	untargeted
Q16610	Extracellular matrix protein 1	1.16346	up	0.000402814	late	38.9 ± 1.4	38.9 ± 1.6	>37	plasma	48	98	n/a	n/a	singleton pregnancies	Odenkirk M., 2020	untargeted
Q16610-4	Extracellular matrix protein 1	0.502438	down	0.0175789	early	19 ± 4	19 ± 4	n/a	plasma	7	14	n/a	n/a	n/a	Uchida Y., 2021	untargeted
Q16772	Glutathione S-transferase A3	1.66206	up	0.031	mixed	8 - 15.9	8 - 15.9	n/a	plasma	109	90	90	22	n/a	Than N. G., 2022	targeted
Q16772	Glutathione S-transferase A3	1.77443	up	0.0413769	mixed	16 - 19.9	16 - 19.9	n/a	plasma	109	90	90	22	n/a	Than N. G., 2022	targeted
Q1MSJ5	Centrosome and spindle pole-associated protein 1	1.0017	up	0.00926546	late	38.9 ± 1.4	38.9 ± 1.6	>37	plasma	48	98	n/a	n/a	singleton pregnancies	Odenkirk M., 2020	untargeted
Q2TV78	Putative macrophage stimulating 1-like protein	1.04022	up	0.00604519	late	38.9 ± 1.4	38.9 ± 1.6	>37	plasma	48	98	n/a	n/a	singleton pregnancies	Odenkirk M., 2020	untargeted
Q2UY09	Collagen alpha-1(XXVIII) chain	1.1943	up	4.79e-05	late	31.2 ± 1.0	31.2 ± 1.0	n/a	plasma	35	70	n/a	n/a	n/a	Degnes H.-M., 2024	targeted
Q2UY09	Collagen alpha-1(XXVIII) chain	1.26312	up	0.018721	mixed	25.4 - 41	39.4 ± 0.7	n/a	plasma	37	75	n/a	n/a	n/a	Degnes H.-M., 2024	targeted
Q3ZCW2	Galectin-related protein OS = Homo sapiens GN = LGALSL PE = 1 SV = 2	0.51	down	0.014	early	n/a	n/a	n/a	serum	42	58	n/a	n/a	n/a	Shi X.-F., 2024	untargeted
Q495T6	Membrane metallo-endopeptidase-like 1	1.57599	up	0.0294692	mixed	16 - 19.9	16 - 19.9	n/a	plasma	109	90	90	22	n/a	Than N. G., 2022	targeted
Q4KMG0	Cell adhesion molecule-related/down-regulated by oncogenes	1.16979	up	0.00054347	late	31.2 ± 1.0	31.2 ± 1.0	n/a	plasma	35	70	n/a	n/a	n/a	Degnes H.-M., 2024	targeted
Q4LDE5	Sushi von Willebrand factor type A EGF and pentraxin domain-containing protein 1	0.159453	down	0.000979	early	31.9 ± 2.1	39.4 ± 0.9	n/a	plasma	17	18	n/a	n/a	healthy normotensive pregnant women	Chen H., 2022	untargeted
Q4LDE5	Sushi von Willebrand factor type A EGF and pentraxin domain-containing protein 1	0.732079	down	0.00132023	late	38.9 ± 1.4	38.9 ± 1.6	>37	plasma	48	98	n/a	n/a	singleton pregnancies	Odenkirk M., 2020	untargeted
Q4LDE5	Sushi von Willebrand factor type A EGF and pentraxin domain-containing protein 1	1.29438	up	0.000595148	late	31.2 ± 1.0	31.2 ± 1.0	n/a	plasma	35	70	n/a	n/a	n/a	Degnes H.-M., 2024	targeted
Q5KSV9;P02778	C-X-C motif chemokine 10	1.54149	up	0.011128	mixed	20 - 23.9	20 - 23.9	n/a	plasma	109	90	90	22	n/a	Than N. G., 2022	targeted
Q5T4W7	ARTN	0.679892	down	0.0027	mixed	34.74 ± 3.34	34.30 ± 1.76	n/a	plasma	15	15	n/a	n/a	n/a	Wang X., 2022	targeted
Q5TGZ0	MICOS complex subunit MIC10	0.527837	down	0.000434023	late	31.2 ± 1.0	31.2 ± 1.0	n/a	plasma	35	70	n/a	n/a	n/a	Degnes H.-M., 2024	targeted
Q5VWK5	Interleukin-23 receptor	0.464902	down	0.0052	late	28.1 - 32	28.1 - 32	n/a	plasma	76	90	28	n/a	n/a	Eroz O., 2017	targeted
Q5VWK5	Interleukin-23 receptor	0.465547	down	0.0018	late	32.1 - 36	32.1 - 36	n/a	plasma	76	90	28	n/a	n/a	Eroz O., 2017	targeted
Q63HQ2	pikachurin	0.497345	down	<0.05	early	30.3 ± 3.2	30.1 ± 2.9	n/a	serum	15	16	n/a	0	n/a	Liu L. Y., 2013	targeted
Q63HQ2	pikachurin	0.592035	down	<0.05	late	37.1 ± 1.4	37.2 ± 1.6	n/a	serum	17	16	n/a	0	n/a	Liu L. Y., 2013	targeted
Q68CK4	Leucine-rich alpha-2-glycoprotein OS = Homo sapiens GN = HMFT1766 PE = 2 SV = 1	1.83	up	0.006	early	n/a	n/a	n/a	serum	42	58	n/a	n/a	n/a	Shi X.-F., 2024	untargeted
Q68CX6	Putative uncharacterized protein DKFZp686O13149 OS = Homo sapiens GN = DKFZp686O13149 PE = 2 SV = 1	2.09	up	0.012	early	n/a	n/a	n/a	serum	42	58	n/a	n/a	n/a	Shi X.-F., 2024	untargeted
Q6FHJ7	Secreted frizzled-related protein 4	1.23272	up	0.000327256	late	31.2 ± 1.0	31.2 ± 1.0	n/a	plasma	35	70	n/a	n/a	n/a	Degnes H.-M., 2024	targeted
Q6GMR7	Fatty-acid amide hydrolase 2	2.06259	up	3.78e-12	late	31.2 ± 1.0	31.2 ± 1.0	n/a	plasma	35	70	n/a	n/a	n/a	Degnes H.-M., 2024	targeted
Q6GMR7	Fatty-acid amide hydrolase 2	2.35203	up	2.19e-05	mixed	25.4 - 41	39.4 ± 0.7	n/a	plasma	37	75	n/a	n/a	n/a	Degnes H.-M., 2024	targeted
Q6N022	Teneurin-4	0.588716	down	0.0317785	early	19 ± 4	19 ± 4	n/a	plasma	7	14	n/a	n/a	n/a	Uchida Y., 2021	untargeted
Q6P4F1	Alpha-(1,3)-fucosyltransferase 10	1.146	up	0.000258415	late	31.2 ± 1.0	31.2 ± 1.0	n/a	plasma	35	70	n/a	n/a	n/a	Degnes H.-M., 2024	targeted
Q6P4F1	Alpha-(1,3)-fucosyltransferase 10	1.22811	up	0.00514794	mixed	25.4 - 41	39.4 ± 0.7	n/a	plasma	37	75	n/a	n/a	n/a	Degnes H.-M., 2024	targeted
Q6U2L6	C4B (Fragment) OS = Homo sapiens GN = C4B PE = 4 SV = 1	0.64	down	0.006	early	n/a	n/a	n/a	serum	42	58	n/a	n/a	n/a	Shi X.-F., 2024	untargeted
Q6UXB8	Peptidase inhibitor 16 OS = Homo sapiens GN = PI16 PE = 1 SV = 1	1.23	up	0.001	early	n/a	n/a	n/a	serum	42	58	n/a	n/a	n/a	Shi X.-F., 2024	untargeted
Q6WN34	Chordin-like protein 2	1.21151	up	5.03e-05	late	31.2 ± 1.0	31.2 ± 1.0	n/a	plasma	35	70	n/a	n/a	n/a	Degnes H.-M., 2024	targeted
Q7Z553	MAM domain-containing glycosylphosphatidylinositol anchor protein 2	1.23633	up	0.000493578	late	31.2 ± 1.0	31.2 ± 1.0	n/a	plasma	35	70	n/a	n/a	n/a	Degnes H.-M., 2024	targeted
Q7Z5G4-3	Golgin subfamily A member 7	2.94669	up	0.0375554	early	19 ± 4	19 ± 4	n/a	plasma	7	14	n/a	n/a	n/a	Uchida Y., 2021	untargeted
Q7Z7M8	UDP-GlcNAc:betaGal beta-1,3-N-acetylglucosaminyltransferase 8	1.29836	up	0.00123638	late	38.9 ± 1.4	38.9 ± 1.6	>37	plasma	48	98	n/a	n/a	singleton pregnancies	Odenkirk M., 2020	untargeted
Q86TI0	TBC1 domain family member 1	1.37687	up	0.00646733	late	38.9 ± 1.4	38.9 ± 1.6	>37	plasma	48	98	n/a	n/a	singleton pregnancies	Odenkirk M., 2020	untargeted
Q86UE6	Leucine-rich repeat transmembrane neuronal protein 1	1.50325	up	0.0082	mixed	8 - 15.9	8 - 15.9	n/a	plasma	109	90	90	22	n/a	Than N. G., 2022	targeted
Q86UE6	Leucine-rich repeat transmembrane neuronal protein 1	1.72099	up	0.01269	mixed	16 - 19.9	16 - 19.9	n/a	plasma	109	90	90	22	n/a	Than N. G., 2022	targeted
Q86UE6	Leucine-rich repeat transmembrane neuronal protein 1	1.53755	up	0.0374143	mixed	28 - 31.9	28 - 31.9	n/a	plasma	109	90	90	22	n/a	Than N. G., 2022	targeted
Q86UQ4	ATP-binding cassette sub-family A member 13	0.905383	down	0.00129044	late	38.9 ± 1.4	38.9 ± 1.6	>37	plasma	48	98	n/a	n/a	singleton pregnancies	Odenkirk M., 2020	untargeted
Q86UX2	Inter-alpha-trypsin inhibitor heavy chain H5	1.2948	up	0.0333417	late	38.9 ± 1.4	38.9 ± 1.6	>37	plasma	48	98	n/a	n/a	singleton pregnancies	Odenkirk M., 2020	untargeted
Q86Y22	Collagen alpha-1(XXIII) chain	1.86665	up	0.00294608	mixed	28 - 31.9	28 - 31.9	n/a	plasma	109	90	90	22	n/a	Than N. G., 2022	targeted
Q86YZ3	Hornerin	0.196309	down	0.0162	late	9 (8 – 10)	8 (8 – 9)	n/a	serum	5	5	n/a	0	Healthy controls: no medical or obstetric complications, delivered a neonate with a BW appropriate for gestational age	Than N. G., 2018	untargeted
Q8N2S1	Latent-transforming growth factor beta-binding protein 4	1.15721	up	7.08e-05	late	31.2 ± 1.0	31.2 ± 1.0	n/a	plasma	35	70	n/a	n/a	n/a	Degnes H.-M., 2024	targeted
Q8N2S1	Latent-transforming growth factor beta-binding protein 4	1.29875	up	0.0009874	mixed	25.4 - 41	39.4 ± 0.7	n/a	plasma	37	75	n/a	n/a	n/a	Degnes H.-M., 2024	targeted
Q8NAC3	Interleukin-17 receptor C	1.23115	up	1.66e-05	late	23.2 ± 1.2	23.2 ± 1.2	n/a	plasma	35	70	n/a	n/a	n/a	Degnes H.-M., 2024	targeted
Q8NAC3	Interleukin-17 receptor C	1.19304	up	0.000312319	late	31.2 ± 1.0	31.2 ± 1.0	n/a	plasma	35	70	n/a	n/a	n/a	Degnes H.-M., 2024	targeted
Q8NF91	Nesprin-1	0.797968	down	0.0056095	late	38.9 ± 1.4	38.9 ± 1.6	>37	plasma	48	98	n/a	n/a	singleton pregnancies	Odenkirk M., 2020	untargeted
Q8NHL6	Leukocyte immunoglobulin-like receptor subfamily B member 1	0.558675	down	0.00996175	mixed	16 - 19.9	16 - 19.9	n/a	plasma	109	90	90	22	n/a	Than N. G., 2022	targeted
Q8NHW4	C-C motif chemokine 4-like	1.54025	up	0.00435471	mixed	20 - 23.9	20 - 23.9	n/a	plasma	109	90	90	22	n/a	Than N. G., 2022	targeted
Q8TD20	Solute carrier family 2, facilitated glucose transporter member 12	0.519531	down	0.0404723	early	19 ± 4	19 ± 4	n/a	plasma	7	14	n/a	n/a	n/a	Uchida Y., 2021	untargeted
Q8WVX9	Fatty acyl-CoA reductase 1	1.30338	up	0.0322154	late	38.9 ± 1.4	38.9 ± 1.6	>37	plasma	48	98	n/a	n/a	singleton pregnancies	Odenkirk M., 2020	untargeted
Q8WWM9	Cytoglobin	0.824621	down	0.000385693	late	31.2 ± 1.0	31.2 ± 1.0	n/a	plasma	35	70	n/a	n/a	n/a	Degnes H.-M., 2024	targeted
Q92743	Serine protease HTRA1	1.32379	up	5.98e-08	late	31.2 ± 1.0	31.2 ± 1.0	n/a	plasma	35	70	n/a	n/a	n/a	Degnes H.-M., 2024	targeted
Q92743	Serine protease HTRA1	1.29	up	0.019	early	n/a	n/a	n/a	serum	42	58	n/a	n/a	n/a	Shi X.-F., 2024	untargeted
Q96AH8	Ras-related protein Rab-7b	8.2	up	<0.05	mixed	36.4 ± 1.6	38.5 ± 0.9	n/a	serum	10	10	10	n/a	n/a	Lu Q., 2016	untargeted
Q96GG9	DCN1-like protein 1	1.28326	up	0.00196066	late	38.9 ± 1.4	38.9 ± 1.6	>37	plasma	48	98	n/a	n/a	singleton pregnancies	Odenkirk M., 2020	untargeted
Q96IY4	Carboxypeptidase B2	0.520674	down	0.0423264	early	19 ± 4	19 ± 4	n/a	plasma	7	14	n/a	n/a	n/a	Uchida Y., 2021	untargeted
Q96IY4	Carboxypeptidase B2	0.88927	down	0.0099703	late	38.9 ± 1.4	38.9 ± 1.6	>37	plasma	48	98	n/a	n/a	singleton pregnancies	Odenkirk M., 2020	untargeted
Q96J02	E3 ubiquitin-protein ligase Itchy homolog	0.579948	down	0.000104318	late	31.2 ± 1.0	31.2 ± 1.0	n/a	plasma	35	70	n/a	n/a	n/a	Degnes H.-M., 2024	targeted
Q96P31	Fc receptor-like protein 3	0.457867	down	0.0015	late	28.1 - 32	28.1 - 32	n/a	plasma	76	90	28	n/a	n/a	Eroz O., 2017	targeted
Q96P31	Fc receptor-like protein 3	0.461052	down	0.0008	late	32.1 - 36	32.1 - 36	n/a	plasma	76	90	28	n/a	n/a	Eroz O., 2017	targeted
Q96PD5	N-acetylmuramoyl-L-alanine amidase	2.56722	up	3.09e-08	early	19 ± 4	19 ± 4	n/a	plasma	7	14	n/a	n/a	n/a	Uchida Y., 2021	untargeted
Q96PD5	N-acetylmuramoyl-L-alanine amidase	1.71412	up	0.00158	late	36.8 ± 1.9	39.4 ± 0.9	n/a	plasma	11	18	n/a	n/a	healthy normotensive pregnant women	Chen H., 2022	untargeted
Q96RR1	Twinkle protein, mitochondrial	1.44651	up	0.0174317	late	38.9 ± 1.4	38.9 ± 1.6	>37	plasma	48	98	n/a	n/a	singleton pregnancies	Odenkirk M., 2020	untargeted
Q96RW7	Hemicentin-1	1.20953	up	0.0179481	late	38.9 ± 1.4	38.9 ± 1.6	>37	plasma	48	98	n/a	n/a	singleton pregnancies	Odenkirk M., 2020	untargeted
Q99674	Cell growth regulator with EF hand domain protein 1	1.22758	up	1.34e-05	late	31.2 ± 1.0	31.2 ± 1.0	n/a	plasma	35	70	n/a	n/a	n/a	Degnes H.-M., 2024	targeted
Q99879	Histone H2B type 1-M	27.3	up	0.000896	early	31.9 ± 2.1	39.4 ± 0.9	n/a	plasma	17	18	n/a	n/a	healthy normotensive pregnant women	Chen H., 2022	untargeted
Q99983	Osteomodulin	0.933814	down	0.00852271	late	38.9 ± 1.4	38.9 ± 1.6	>37	plasma	48	98	n/a	n/a	singleton pregnancies	Odenkirk M., 2020	untargeted
Q99983	Osteomodulin	1.29577	up	2.31e-05	late	31.2 ± 1.0	31.2 ± 1.0	n/a	plasma	35	70	n/a	n/a	n/a	Degnes H.-M., 2024	targeted
Q99983	Osteomodulin	1.38927	up	0.0210543	mixed	25.4 - 41	39.4 ± 0.7	n/a	plasma	37	75	n/a	n/a	n/a	Degnes H.-M., 2024	targeted
Q9BU40	Chordin-like protein 1	2.06051	up	0.0354	late	22.1 - 28	22.1 - 28	n/a	plasma	76	90	28	n/a	n/a	Eroz O., 2017	targeted
Q9BU40	Chordin-like protein 1	2.17799	up	<0.001	late	32.1 - 36	32.1 - 36	n/a	plasma	76	90	28	n/a	n/a	Eroz O., 2017	targeted
Q9BXJ9	N-alpha-acetyltransferase 15, NatA auxiliary subunit	0.427042	down	0.00803771	early	19 ± 4	19 ± 4	n/a	plasma	7	14	n/a	n/a	n/a	Uchida Y., 2021	untargeted
Q9BXN1	Asporin	1.21565	up	2.1e-05	late	31.2 ± 1.0	31.2 ± 1.0	n/a	plasma	35	70	n/a	n/a	n/a	Degnes H.-M., 2024	targeted
Q9BXN1	Asporin	1.26093	up	0.0162383	mixed	25.4 - 41	39.4 ± 0.7	n/a	plasma	37	75	n/a	n/a	n/a	Degnes H.-M., 2024	targeted
Q9BXP8	Pappalysin-2	1615.26	up	6.32e-05	early	31.9 ± 2.1	39.4 ± 0.9	n/a	plasma	17	18	n/a	n/a	healthy normotensive pregnant women	Chen H., 2022	untargeted
Q9BXP8	Pappalysin-2	1.25924	up	0.0242563	late	38.9 ± 1.4	38.9 ± 1.6	>37	plasma	48	98	n/a	n/a	singleton pregnancies	Odenkirk M., 2020	untargeted
Q9BY43	Charged multivesicular body protein 4a	1.03663	up	0.0369175	late	38.9 ± 1.4	38.9 ± 1.6	>37	plasma	48	98	n/a	n/a	singleton pregnancies	Odenkirk M., 2020	untargeted
Q9BY67-5	Cell adhesion molecule 1	1.14796	up	0.000638533	early	19 ± 4	19 ± 4	n/a	plasma	7	14	n/a	n/a	n/a	Uchida Y., 2021	untargeted
Q9GZN4	Brain-specific serine protease 4	1.44551	up	4.92e-06	late	31.2 ± 1.0	31.2 ± 1.0	n/a	plasma	35	70	n/a	n/a	n/a	Degnes H.-M., 2024	targeted
Q9H299	SH3 domain-binding glutamic acid-rich-like protein 3	1.07523	up	0.0163224	late	38.9 ± 1.4	38.9 ± 1.6	>37	plasma	48	98	n/a	n/a	singleton pregnancies	Odenkirk M., 2020	untargeted
Q9H3S1	Semaphorin-4A	0.880074	down	0.0173253	late	38.9 ± 1.4	38.9 ± 1.6	>37	plasma	48	98	n/a	n/a	singleton pregnancies	Odenkirk M., 2020	untargeted
Q9H422	Homeodomain-interacting protein kinase 3	2.72894	up	0.0380208	mixed	20 - 23.9	20 - 23.9	n/a	plasma	109	90	90	22	n/a	Than N. G., 2022	targeted
Q9H772	Gremlin-2	1.15331	up	0.000428294	late	31.2 ± 1.0	31.2 ± 1.0	n/a	plasma	35	70	n/a	n/a	n/a	Degnes H.-M., 2024	targeted
Q9H772	Gremlin-2	1.50718	up	7.19e-05	mixed	25.4 - 41	39.4 ± 0.7	n/a	plasma	37	75	n/a	n/a	n/a	Degnes H.-M., 2024	targeted
Q9H804	cDNA FLJ14022 fis, clone HEMBA1003538, weakly similar to COMPLEMENT C1R COMPONENT (EC 3.4.21.41) OS = Homo sapiens PE = 2 SV = 1	1.58	up	0.017	early	n/a	n/a	n/a	serum	42	58	n/a	n/a	n/a	Shi X.-F., 2024	untargeted
Q9H993	Protein-glutamate O-methyltransferase	1.98407	up	7.66e-07	early	19 ± 4	19 ± 4	n/a	plasma	7	14	n/a	n/a	n/a	Uchida Y., 2021	untargeted
Q9H9K5	HERV-MER_4q12 provirus ancestral Env polyprotein	0.77	down	0.047	early	n/a	n/a	n/a	serum	42	58	n/a	n/a	n/a	Shi X.-F., 2024	untargeted
Q9H9K5	HERV-MER_4q12 provirus ancestral Env polyprotein	1.34736	up	0.016368	late	38.9 ± 1.4	38.9 ± 1.6	>37	plasma	48	98	n/a	n/a	singleton pregnancies	Odenkirk M., 2020	untargeted
Q9HCU0	Endosialin	1.26997	up	1.51e-05	late	31.2 ± 1.0	31.2 ± 1.0	n/a	plasma	35	70	n/a	n/a	n/a	Degnes H.-M., 2024	targeted
Q9NP97	Dynein light chain roadblock-type 1	1.50061	up	0.00124846	mixed	20 - 23.9	20 - 23.9	n/a	plasma	109	90	90	22	n/a	Than N. G., 2022	targeted
Q9NPY3	Complement component C1q receptor	1.4046	up	0.00215083	late	38.9 ± 1.4	38.9 ± 1.6	>37	plasma	48	98	n/a	n/a	singleton pregnancies	Odenkirk M., 2020	untargeted
Q9NQ66	alpha 1B-glycoprotein precursor	2.80569	up	0.0142194	early	19 ± 4	19 ± 4	n/a	plasma	7	14	n/a	n/a	n/a	Uchida Y., 2021	untargeted
Q9NQ66	alpha 1B-glycoprotein precursor	0.183837	down	0.01085	mixed	9 (8 – 9)	11 (9 – 11)	n/a	serum	5	5	n/a	6	Healthy controls: no medical or obstetric complications, delivered a neonate with a BW appropriate for gestational age	Than N. G., 2018	untargeted
Q9NQ79	Cartilage acidic protein 1	1.13873	up	0.0225967	late	38.9 ± 1.4	38.9 ± 1.6	>37	plasma	48	98	n/a	n/a	singleton pregnancies	Odenkirk M., 2020	untargeted
Q9NQ79	Cartilage acidic protein 1	0.39	down	0.024	mixed	12.8	12.7	36	serum	8	8	n/a	n/a	spontaneously conceived first pregnancies	Beernink R.H., 2022	untargeted
Q9NQU5	Serine/threonine-protein kinase PAK 6	0.588333	down	0.00239341	mixed	16 - 19.9	16 - 19.9	n/a	plasma	109	90	90	22	n/a	Than N. G., 2022	targeted
Q9NQU5	Serine/threonine-protein kinase PAK 6	0.663683	down	0.00264645	mixed	28 - 31.9	28 - 31.9	n/a	plasma	109	90	90	22	n/a	Than N. G., 2022	targeted
Q9NQW7	Xaa-Pro aminopeptidase 1	1.50997	up	0.00102874	mixed	16 - 19.9	16 - 19.9	n/a	plasma	109	90	90	22	n/a	Than N. G., 2022	targeted
Q9NRA1	Platelet-derived growth factor C	0.71855	down	0.0413717	late	38.9 ± 1.4	38.9 ± 1.6	>37	plasma	48	98	n/a	n/a	singleton pregnancies	Odenkirk M., 2020	untargeted
Q9NRC9	Otoraplin	0.766346	down	0.000109984	late	31.2 ± 1.0	31.2 ± 1.0	n/a	plasma	35	70	n/a	n/a	n/a	Degnes H.-M., 2024	targeted
Q9NRN5	Olfactomedin-like protein 3	1.14762	up	0.00061749	late	31.2 ± 1.0	31.2 ± 1.0	n/a	plasma	35	70	n/a	n/a	n/a	Degnes H.-M., 2024	targeted
Q9NS68	Tumor necrosis factor receptor superfamily member 19	1.68886	up	0.0372046	mixed	16 - 19.9	16 - 19.9	n/a	plasma	109	90	90	22	n/a	Than N. G., 2022	targeted
Q9NSA1	FGF-21	1.80398	up	0.000578	mixed	34.74 ± 3.34	34.30 ± 1.76	n/a	plasma	15	15	n/a	n/a	n/a	Wang X., 2022	targeted
Q9NWI9	EH domain-binding protein 1	1.51912	up	0.00926546	late	38.9 ± 1.4	38.9 ± 1.6	>37	plasma	48	98	n/a	n/a	singleton pregnancies	Odenkirk M., 2020	untargeted
Q9NY15	Stabilin-1	1	up	0.0165933	late	38.9 ± 1.4	38.9 ± 1.6	>37	plasma	48	98	n/a	n/a	singleton pregnancies	Odenkirk M., 2020	untargeted
Q9NYA1	Sphingosine kinase 1	0.631231	down	0.000318429	mixed	16 - 19.9	16 - 19.9	n/a	plasma	109	90	90	22	n/a	Than N. G., 2022	targeted
Q9NZM1	Myoferlin	8.68608	up	1.2e-13	early	19 ± 4	19 ± 4	n/a	plasma	7	14	n/a	n/a	n/a	Uchida Y., 2021	untargeted
Q9P126	C-type lectin domain family 1 member B	0.636549	down	0.00164979	mixed	16 - 19.9	16 - 19.9	n/a	plasma	109	90	90	22	n/a	Than N. G., 2022	targeted
Q9P232	Contactin-3	0.861931	down	0.0416909	late	38.9 ± 1.4	38.9 ± 1.6	>37	plasma	48	98	n/a	n/a	singleton pregnancies	Odenkirk M., 2020	untargeted
Q9P281	BAH and coiled-coil domain-containing protein 1	1.94792	up	0.00720342	late	38.9 ± 1.4	38.9 ± 1.6	>37	plasma	48	98	n/a	n/a	singleton pregnancies	Odenkirk M., 2020	untargeted
Q9TRC7	Amiloride-sensitive amine oxidase [copper-containing]	0.154836	down	0.000668	late	36.8 ± 1.9	39.4 ± 0.9	n/a	plasma	11	18	n/a	n/a	healthy normotensive pregnant women	Chen H., 2022	untargeted
Q9UBG0	C-type mannose receptor 2	2.36106	up	1.35e-06	early	19 ± 4	19 ± 4	n/a	plasma	7	14	n/a	n/a	n/a	Uchida Y., 2021	untargeted
Q9UBG0	C-type mannose receptor 2	1.23916	up	2.61e-05	late	31.2 ± 1.0	31.2 ± 1.0	n/a	plasma	35	70	n/a	n/a	n/a	Degnes H.-M., 2024	targeted
Q9UBP4	Dickkopf-related protein 3	1.2576	up	0.0119871	late	38.9 ± 1.4	38.9 ± 1.6	>37	plasma	48	98	n/a	n/a	singleton pregnancies	Odenkirk M., 2020	untargeted
Q9UGM5	Fetuin-B	0.69	down	< 0.0001	early	31.3	30	31.3	serum	14	6	14	n/a	singleton pregnancies	Youssef L., 2021	untargeted
Q9UGM5	Fetuin-B	3.51348	up	0.0366	late	9 (8 – 10)	8 (8 – 9)	n/a	serum	5	5	n/a	0	Healthy controls: no medical or obstetric complications, delivered a neonate with a BW appropriate for gestational age	Than N. G., 2018	untargeted
Q9UGM5	Fetuin-B	0.347092	down	0.000492397	early	19 ± 4	19 ± 4	n/a	plasma	7	14	n/a	n/a	n/a	Uchida Y., 2021	untargeted
Q9UGM5	Fetuin-B	0.752375	down	7.66e-06	late	38.9 ± 1.4	38.9 ± 1.6	>37	plasma	48	98	n/a	n/a	singleton pregnancies	Odenkirk M., 2020	untargeted
Q9UHI8	A disintegrin and metalloproteinase with thrombospondin motifs 1	0.467488	down	0.0089	late	28.1 - 32	28.1 - 32	n/a	plasma	76	90	28	n/a	n/a	Eroz O., 2017	targeted
Q9UHI8	A disintegrin and metalloproteinase with thrombospondin motifs 1	0.480964	down	0.0176	late	16.1 - 22	16.1 - 22	n/a	plasma	76	90	28	n/a	n/a	Eroz O., 2017	targeted
Q9UHI8	A disintegrin and metalloproteinase with thrombospondin motifs 1	0.472046	down	0.0084	late	22.1 - 28	22.1 - 28	n/a	plasma	76	90	28	n/a	n/a	Eroz O., 2017	targeted
Q9UHI8	A disintegrin and metalloproteinase with thrombospondin motifs 1	0.464258	down	0.0012	late	32.1 - 36	32.1 - 36	n/a	plasma	76	90	28	n/a	n/a	Eroz O., 2017	targeted
Q9UI43	rRNA methyltransferase 2, mitochondrial	1.58314	up	0.0352874	late	38.9 ± 1.4	38.9 ± 1.6	>37	plasma	48	98	n/a	n/a	singleton pregnancies	Odenkirk M., 2020	untargeted
Q9UK55	Protein Z-dependent protease inhibitor	0.332949	down	2.32e-08	early	19 ± 4	19 ± 4	n/a	plasma	7	14	n/a	n/a	n/a	Uchida Y., 2021	untargeted
Q9UK55	Protein Z-dependent protease inhibitor	1.18063	up	0.00226151	late	38.9 ± 1.4	38.9 ± 1.6	>37	plasma	48	98	n/a	n/a	singleton pregnancies	Odenkirk M., 2020	untargeted
Q9UKJ1	Paired immunoglobulin-like type 2 receptor alpha	1.33621	up	0.0190541	late	38.9 ± 1.4	38.9 ± 1.6	>37	plasma	48	98	n/a	n/a	singleton pregnancies	Odenkirk M., 2020	untargeted
Q9UM47	Neurogenic locus notch homolog protein 3	1.70926	up	0.00432819	mixed	20 - 23.9	20 - 23.9	n/a	plasma	109	90	90	22	n/a	Than N. G., 2022	targeted
Q9UM47	Neurogenic locus notch homolog protein 3	1.18882	up	4.83e-06	late	31.2 ± 1.0	31.2 ± 1.0	n/a	plasma	35	70	n/a	n/a	n/a	Degnes H.-M., 2024	targeted
Q9UM47	Neurogenic locus notch homolog protein 3	1.23448	up	0.000630365	mixed	25.4 - 41	39.4 ± 0.7	n/a	plasma	37	75	n/a	n/a	n/a	Degnes H.-M., 2024	targeted
Q9UQ74	Pregnancy-specific beta-1-glycoprotein 8	0.781899	down	0.030597	late	38.9 ± 1.4	38.9 ± 1.6	>37	plasma	48	98	n/a	n/a	singleton pregnancies	Odenkirk M., 2020	untargeted
Q9UQM7	Calcium/calmodulin-dependent protein kinase type II subunit alpha	1.51626	up	3.3e-05	mixed	28 - 31.9	28 - 31.9	n/a	plasma	109	90	90	22	n/a	Than N. G., 2022	targeted
Q9Y240	Stem cell growth factor-alpha	1.23499	up	7.68e-05	late	31.2 ± 1.0	31.2 ± 1.0	n/a	plasma	35	70	n/a	n/a	n/a	Degnes H.-M., 2024	targeted
Q9Y240	Stem cell growth factor-alpha	1.56266	up	0.00189375	mixed	25.4 - 41	39.4 ± 0.7	n/a	plasma	37	75	n/a	n/a	n/a	Degnes H.-M., 2024	targeted
Q9Y240	Stem cell growth factor-beta	1.45433	up	0.00328451	mixed	25.4 - 41	39.4 ± 0.7	n/a	plasma	37	75	n/a	n/a	n/a	Degnes H.-M., 2024	targeted
Q9Y251	Heparanase	1.0838	up	0.0236109	late	38.9 ± 1.4	38.9 ± 1.6	>37	plasma	48	98	n/a	n/a	singleton pregnancies	Odenkirk M., 2020	untargeted
Q9Y337	Kallikrein-5	1.66408	up	0.00979106	mixed	16 - 19.9	16 - 19.9	n/a	plasma	109	90	90	22	n/a	Than N. G., 2022	targeted
Q9Y3A5	Ribosome maturation protein SBDS	0.664596	down	0.000248946	mixed	16 - 19.9	16 - 19.9	n/a	plasma	109	90	90	22	n/a	Than N. G., 2022	targeted
Q9Y490	Talin-1	0.544129	down	0.0306141	early	19 ± 4	19 ± 4	n/a	plasma	7	14	n/a	n/a	n/a	Uchida Y., 2021	untargeted
Q9Y4L1	Hypoxia up-regulated protein 1	1.2649	up	0.0405851	late	38.9 ± 1.4	38.9 ± 1.6	>37	plasma	48	98	n/a	n/a	singleton pregnancies	Odenkirk M., 2020	untargeted
Q9Y4L1	Hypoxia up-regulated protein 1	0.8	down	0.012	early	n/a	n/a	n/a	serum	42	58	n/a	n/a	n/a	Shi X.-F., 2024	untargeted
Q9Y6R7	IgGFc-binding protein	1.40049	up	6.03e-05	late	38.9 ± 1.4	38.9 ± 1.6	>37	plasma	48	98	n/a	n/a	singleton pregnancies	Odenkirk M., 2020	untargeted
R9QA77	Complement component 4B	0.43	down	<0.05	mixed	36.4 ± 1.6	38.5 ± 0.9	n/a	serum	10	10	10	n/a	n/a	Lu Q., 2016	untargeted
UPI0002840C16	APOC4-APOC2 readthrough (NMD candidate)	1.47878	up	0.00314	early	31.9 ± 2.1	39.4 ± 0.9	n/a	plasma	17	18	n/a	n/a	healthy normotensive pregnant women	Chen H., 2022	untargeted
UPI0002840C16	APOC4-APOC2 readthrough (NMD candidate)	1.86411	up	8.56e-05	late	36.8 ± 1.9	39.4 ± 0.9	n/a	plasma	11	18	n/a	n/a	healthy normotensive pregnant women	Chen H., 2022	untargeted
UPI0002840C16	APOC4-APOC2 readthrough (NMD candidate)	1.2187	up	0.02	late	36.8 ± 1.9	39.4 ± 0.9	n/a	plasma	11	18	n/a	n/a	healthy normotensive pregnant women	Chen H., 2022	targeted
V9GYM3	Apolipoprotein A-II OS = Homo sapiens GN = APOA2 PE = 1 SV = 1	1.46	up	0.005	early	n/a	n/a	n/a	serum	42	58	n/a	n/a	n/a	Shi X.-F., 2024	untargeted

## Sheet: Table S3
UNIPROT ID	Protein name	PE type	Trimester	PE/control, Fold change	Direction of alteration	p-value	Study	Targeted/untargeted proteomics
O00187	Mannan-binding lectin serine protease 2	late	3	1.77528	up	0.00155	Chen H., 2022	untargeted
O00187	Mannan-binding lectin serine protease 2	late	3	0.877535	down	0.0220502	Odenkirk M., 2020	untargeted
O00391	Sulfhydryl oxidase 1	late	3	1.38672	up	0.00383838	Lim J.H., 2024	targeted
O00391	Sulfhydryl oxidase 1	late	3	1.69	up	0.007	Lim J.H., 2024	targeted
O00391	Sulfhydryl oxidase 1	late	1	1.34	up	0.048	Beernink R.H., 2022	untargeted
O14791	Apolipoprotein L-I	mix	1	0.373091	down	0.02589	Than N. G., 2018	untargeted
O14791	Apolipoprotein-L1	mix	3	0.3	down	<0.05	Lu Q., 2016	untargeted
O43699	Sialic acid-binding Ig-like lectin 6	mix	2	2.11541	up	0.00213856	Than N. G., 2022	targeted
O43699	Sialic acid-binding Ig-like lectin 6	mix	2	2.16768	up	0.0126887	Than N. G., 2022	targeted
O43699	Sialic acid-binding Ig-like lectin 6	mix	2	1.65092	up	0.0252314	Than N. G., 2022	targeted
O43699	Sialic acid-binding Ig-like lectin 6	mix	2	5.33445	up	0.0119011	Than N. G., 2022	targeted
O43699	Sialic acid-binding Ig-like lectin 6	mix	2	3.6425	up	0.0045008	Than N. G., 2022	targeted
O43699	Sialic acid-binding Ig-like lectin 6	mix	3	6.03807	up	0.0206966	Than N. G., 2022	targeted
O43699	Sialic acid-binding Ig-like lectin 6	mix	3	3.48828	up	0.000211564	Than N. G., 2022	targeted
O43699	Sialic acid-binding Ig-like lectin 6	late	3	2.38667	up	0.0339	Eroz O., 2017	targeted
O43699	Sialic acid-binding Ig-like lectin 6	late	2	2.26734	up	0.0265	Eroz O., 2017	targeted
O43699	Sialic acid-binding Ig-like lectin 6	late	3	2.82451	up	0.0019	Eroz O., 2017	targeted
O43699	Sialic acid-binding Ig-like lectin 6	late	3	1.93816	up	1.23e-06	Degnes H.-M., 2024	targeted
O43699	Sialic acid-binding Ig-like lectin 6	mix	3	2.24211	up	0.00229247	Degnes H.-M., 2024	targeted
O43866	CD5 antigen-like	early	2	1.58089	up	0.0180008	Uchida Y., 2021	untargeted
O43866	CD5 antigen-like	late	3	1.26066	up	0.0230146	Odenkirk M., 2020	untargeted
O43866	CD5 antigen-like	early	1	2.18	up	<0.05	Kolialexi A., 2017	untargeted
O43927	C-X-C motif chemokine 13	mix	2	0.564779	down	0.0351783	Than N. G., 2022	targeted
O43927	C-X-C motif chemokine 13	late	3	1.49817	up	9.28e-05	Degnes H.-M., 2024	targeted
O43927	C-X-C motif chemokine 13	mix	3	1.52854	up	0.0212999	Degnes H.-M., 2024	targeted
O75636	Ficolin-3	early	3	0.71	down	0.0002	Youssef L., 2021	untargeted
O75636	Ficolin-3	late	3	0.856918	down	0.0277159	Odenkirk M., 2020	untargeted
O95445	Apolipoprotein M	mix	1	1.1	up	0.010246	Starodubtseva N. L., 2024	targeted
O95445	Apolipoprotein M	late	3	1.97798	up	0.000140659	Lim J.H., 2024	targeted
O95445	Apolipoprotein M	late	3	1.6	up	5.9e-05	Lim J.H., 2024	targeted
P00450	Ceruloplasmin	mix	3	5.86	up	<0.05	Lu Q., 2016	untargeted
P00450	Ceruloplasmin	late	3	1.25574	up	7.86e-06	Odenkirk M., 2020	untargeted
P00734	Prothrombin	mix	1	1.95079	up	0.034	Than N. G., 2022	targeted
P00734	Prothrombin	mix	2	3.1112	up	0.0244814	Than N. G., 2022	targeted
P00734	Prothrombin	mix	2	2.82361	up	0.000426361	Than N. G., 2022	targeted
P00734	Prothrombin	mix	3	2.20826	up	0.005603	Than N. G., 2022	targeted
P00734	Prothrombin	late	3	0.843456	down	2.33e-05	Odenkirk M., 2020	untargeted
P00734	Prothrombin	mix	1	1.1	up	0.0420123	Starodubtseva N. L., 2024	targeted
P00736	Complement C1r subcomponent	early	2	1.95269	up	6.28e-06	Uchida Y., 2021	untargeted
P00736	Complement C1r subcomponent	early	3	1.25967	up	0.000175	Chen H., 2022	untargeted
P00736	Complement C1r subcomponent	late	3	1.27231	up	0.000492	Chen H., 2022	untargeted
P00736	Complement C1r subcomponent	late	3	1.39025	up	0.002	Chen H., 2022	targeted
P00738	Haptoglobin	early	3	0.863038	down	<0.05	Liu L. Y., 2013	targeted
P00738	Haptoglobin	late	3	0.862796	down	<0.05	Liu L. Y., 2013	targeted
P00738	Haptoglobin	early	1	0.47	down	<0.05	Kolialexi A., 2017	untargeted
P00738	Haptoglobin	early	1	0.748015	down	<0.001	Kolialexi A., 2017	targeted
P00740	Coagulation factor IX	early	3	1.16	up	0.0046	Youssef L., 2021	untargeted
P00740	Coagulation factor IX	early	2	0.622085	down	0.00442016	Uchida Y., 2021	untargeted
P00746	Complement factor D	early	3	2.51691	up	2.88e-05	Chen H., 2022	untargeted
P00746	Complement factor D	late	3	2.81065	up	5.81e-05	Chen H., 2022	untargeted
P00746	Complement factor D	late	3	1.19478	up	0.000770577	Odenkirk M., 2020	untargeted
P00747	Plasminogen	early	2	1.12917	up	0.000693699	Uchida Y., 2021	untargeted
P00747	Plasminogen	mix	1	0.225719	down	0.03936	Than N. G., 2018	untargeted
P00748	Coagulation factor XII	early	2	1.42509	up	0.000491121	Uchida Y., 2021	untargeted
P00748	Coagulation factor XII	late	3	0.809061	down	0.000393341	Odenkirk M., 2020	untargeted
P00751	Complement factor B	mix	1	0.292857	down	0.034315	Than N. G., 2018	untargeted
P00751	Complement factor B	late	1	0.13385	down	0.0311	Than N. G., 2018	untargeted
P00751	Complement factor B	late	1	5.48445	up	0.0332	Than N. G., 2018	untargeted
P00751	Complement factor B	early	1	0.24	down	<0.005	Kolialexi A., 2017	untargeted
P01008	Antithrombin-III	early	2	1.69873	up	0.000344128	Uchida Y., 2021	untargeted
P01008	Antithrombin-III	late	3	0.864178	down	0.000367466	Odenkirk M., 2020	untargeted
P01009	Alpha-1-antitrypsin	early	2	0.906084	down	2.45e-07	Uchida Y., 2021	untargeted
P01009	Alpha-1-antitrypsin	early	1	3.14	up	<0.005	Kolialexi A., 2017	untargeted
P01011	Alpha-1-antichymotrypsin	early	2	1.08093	up	0.0193082	Uchida Y., 2021	untargeted
P01011	Alpha-1-antichymotrypsin	late	1	0.393381	down	0.0241	Than N. G., 2018	untargeted
P01011	Alpha-1-antichymotrypsin	late	3	1.34281	up	3.79e-06	Odenkirk M., 2020	untargeted
P01019	Angiotensinogen	mix	1	0.392972	down	0.01544	Than N. G., 2018	untargeted
P01019	Angiotensinogen	early	3	0.791191	down	0.00218	Chen H., 2022	untargeted
P01019	Angiotensinogen	late	3	0.724488	down	0.0016285	Lim J.H., 2024	targeted
P01023	Alpha-2-macroglobulin	early	2	0.607664	down	0.000261308	Uchida Y., 2021	untargeted
P01023	Alpha-2-macroglobulin	early	3	1.27	up	0.00127	Chen H., 2022	untargeted
P01023	Alpha-2-macroglobulin	mix	2	1.51163	up	0.00171181	Than N. G., 2022	targeted
P01023	Alpha-2-macroglobulin	early	3	0.74345	down	<0.05	Liu L. Y., 2013	targeted
P01023	Alpha-2-macroglobulin	late	3	0.559755	down	<0.05	Liu L. Y., 2013	targeted
P01023	Alpha-2-macroglobulin	late	3	1.41406	up	6.03e-05	Lim J.H., 2024	targeted
P01024	Complement C3	early	2	0.461888	down	0.00697108	Uchida Y., 2021	untargeted
P01024	Complement C3	early	3	0.86	down	0.0025	Youssef L., 2021	untargeted
P01024	Complement C3	late	3	0.176777	down	<0.05	Atkinson K. R., 2009	untargeted
P01031	Complement C5	early	2	2.07363	up	9.69e-10	Uchida Y., 2021	untargeted
P01031	Complement C5	late	3	1.13146	up	7.28e-05	Odenkirk M., 2020	untargeted
P01034	Cystatin-C	early	3	1.66949	up	0.000547	Chen H., 2022	untargeted
P01034	Cystatin-C	late	3	1.13399	up	0.00724467	Odenkirk M., 2020	untargeted
P01042	Kininogen-1	early	3	0.8	down	0.0013	Youssef L., 2021	untargeted
P01042	Kininogen-1	late	3	0.84106	down	2.91e-06	Odenkirk M., 2020	untargeted
P01591	Immunoglobulin J chain	early	2	1.89302	up	0.00659533	Uchida Y., 2021	untargeted
P01591	Immunoglobulin J chain	late	3	0.717812	down	0.0286681	Lim J.H., 2024	targeted
P02647	Apolipoprotein A-I	early	2	0.792787	down	1.38e-11	Uchida Y., 2021	untargeted
P02647	Apolipoprotein A-I	early	3	0.564724	down	<0.05	Liu L. Y., 2013	targeted
P02647	Apolipoprotein A-I	late	3	0.812558	down	<0.05	Liu L. Y., 2013	targeted
P02647	Apolipoprotein A-I	late	3	0.857897	down	0.003889	Lim J.H., 2024	targeted
P02649	Apolipoprotein E	late	3	25.9921	up	<0.05	Atkinson K. R., 2009	untargeted
P02649	Apolipoprotein E	early	3	1.36011	up	0.00308	Chen H., 2022	untargeted
P02649	Apolipoprotein E	late	3	1.63105	up	8.56e-05	Chen H., 2022	untargeted
P02649	Apolipoprotein E	late	3	1.39934	up	0.003	Chen H., 2022	targeted
P02649	Apolipoprotein E	early	3	0.592481	down	<0.05	Liu L. Y., 2013	targeted
P02649	Apolipoprotein E	late	3	0.396993	down	<0.05	Liu L. Y., 2013	targeted
P02649	Apolipoprotein E (acidic isoform)	late	3	0.307786	down	<0.05	Atkinson K. R., 2009	untargeted
P02649	Apolipoprotein E (basic isoform)	late	3	4	up	<0.05	Atkinson K. R., 2009	untargeted
P02649	Apolipoprotein E	early	3	1.43	up	0.008	Shi X.-F., 2024	untargeted
P02655	Apolipoprotein C-II	late	3	1.61734	up	0.000746052	Odenkirk M., 2020	untargeted
P02655	Apolipoprotein C-II	late	3	5.65685	up	<0.05	Atkinson K. R., 2009	untargeted
P02656	Apolipoprotein C-III	late	3	1.58075	up	0.00121	Chen H., 2022	untargeted
P02656	Apolipoprotein C-III	late	3	1.91558	up	<0.0001	Chen H., 2022	targeted
P02656	Apolipoprotein C-III	mix	3	0.33	down	<0.05	Lu Q., 2016	untargeted
P02656	Apolipoprotein C-III	late	3	1.52617	up	0.00479682	Odenkirk M., 2020	untargeted
P02656	Apolipoprotein C-III	early	3	1.33342	up	<0.05	Liu L. Y., 2013	targeted
P02656	Apolipoprotein C-III	late	3	1.8199	up	<0.05	Liu L. Y., 2013	targeted
P02675	Fibrinogen beta chain	late	1	1.97	up	0.034	Beernink R.H., 2022	untargeted
P02675	Fibrinogen beta chain	early	2	1.20294	up	3.51e-18	Uchida Y., 2021	untargeted
P02675	Fibrinogen beta chain	late	3	3.73213	up	<0.05	Atkinson K. R., 2009	untargeted
P02743	Serum amyloid P-component	late	3	0.909346	down	0.0334742	Lim J.H., 2024	targeted
P02743	Serum amyloid P-component	mix	3	0.24	down	<0.05	Lu Q., 2016	untargeted
P02748	Complement component C9	mix	3	5.1	up	<0.05	Lu Q., 2016	untargeted
P02748	Complement component C9	late	3	1.16843	up	0.00375938	Odenkirk M., 2020	untargeted
P02749	Beta-2-glycoprotein 1	early	2	0.858544	down	1.71e-06	Uchida Y., 2021	untargeted
P02749	Beta-2-glycoprotein 1	late	3	0.878662	down	0.0333606	Odenkirk M., 2020	untargeted
P02749	Beta-2-glycoprotein 1	early	1	0.76	down	<0.05	Kolialexi A., 2017	untargeted
P02749	Beta-2-glycoprotein 1	early	1	0.311153	down	0.01	Kolialexi A., 2017	targeted
P02750	Leucine-rich alpha-2-glycoprotein	late	3	1.45041	up	0.000110965	Odenkirk M., 2020	untargeted
P02750	Leucine-rich alpha-2-glycoprotein	early	3	0.7	down	0.038	Shi X.-F., 2024	untargeted
P02750	Leucine-rich alpha-2-glycoprotein	late	3	0.963504	down	0.0231692	Lim J.H., 2024	targeted
P02751	Fibronectin	early	3	2.09982	up	1.86e-05	Chen H., 2022	untargeted
P02751	Fibronectin	late	3	2.19421	up	5.93e-05	Chen H., 2022	untargeted
P02751	Fibronectin	early	3	1.6809	up	0.007	Chen H., 2022	targeted
P02751	Fibronectin	mix	3	2.16	up	<0.05	Lu Q., 2016	untargeted
P02751	Fibronectin	late	3	1.40304	up	0.0351328	Odenkirk M., 2020	untargeted
P02751	Fibronectin	late	3	1.46204	up	9.77e-06	Lim J.H., 2024	targeted
P02751-3	Fibronectin type III	early	2	1.82398	up	7.2e-06	Uchida Y., 2021	untargeted
P02751-3	Fibronectin type III	mix	2	1.30096	up	0.00696876	Uchida Y., 2021	targeted
P02751-3	Fibronectin type III	late	2	2.85673	up	1.37e-12	Uchida Y., 2021	targeted
P02751-3	Fibronectin type III	early	3	1.65	up	< 0.0001	Youssef L., 2021	untargeted
P02753	Retinol-binding protein 4	late	3	4.28709	up	<0.05	Atkinson K. R., 2009	untargeted
P02753	Retinol-binding protein 4	mix	3	0.29	down	<0.05	Lu Q., 2016	untargeted
P02753	Retinol-binding protein 4	mix	3	0.664653	down	0.015	Lu Q., 2016	targeted
P02753	Retinol-binding protein 4	early	3	1.04978	up	<0.05	Liu L. Y., 2013	targeted
P02753	Retinol-binding protein 4	late	3	0.688225	down	<0.05	Liu L. Y., 2013	targeted
P02760	Protein AMBP	early	2	0.610974	down	0.00102649	Uchida Y., 2021	untargeted
P02760	Protein AMBP	early	3	1.38136	up	0.00229	Chen H., 2022	untargeted
P02760	Protein AMBP	late	3	1.44212	up	0.00263	Chen H., 2022	untargeted
P02760	Protein AMBP	early	3	1.32	up	0.0046	Youssef L., 2021	untargeted
P02765	Alpha-2-HS-glycoprotein	early	2	0.895712	down	0.00237921	Uchida Y., 2021	untargeted
P02765	Alpha-2-HS-glycoprotein	mix	3	6	up	<0.05	Lu Q., 2016	untargeted
P02765	Alpha-2-HS-glycoprotein	early	1	0.38	down	<0.005	Kolialexi A., 2017	untargeted
P02766	Transthyretin	late	3	3.73213	up	<0.05	Atkinson K. R., 2009	untargeted
P02766	Transthyretin	mix	3	0.33	down	<0.05	Lu Q., 2016	untargeted
P02774	Vitamin D-binding protein	early	3	0.75	down	< 0.0001	Youssef L., 2021	untargeted
P02774	Vitamin D-binding protein	early	2	0.856883	down	0.000120971	Uchida Y., 2021	untargeted
P02774	Vitamin D-binding protein	late	3	0.889072	down	0.00147997	Odenkirk M., 2020	untargeted
P02774	Vitamin D-binding protein	early	1	3.38	up	<0.005	Kolialexi A., 2017	untargeted
P02787	Serotransferrin	early	3	0.76237	down	0.000936	Chen H., 2022	untargeted
P02787	Serotransferrin	early	3	0.799572	down	0.001	Chen H., 2022	targeted
P02787	Serotransferrin	late	3	0.765463	down	<0.0001	Chen H., 2022	targeted
P02787	Serotransferrin	early	1	4.26	up	<0.005	Kolialexi A., 2017	untargeted
P02788	Lactotransferrin	mix	3	0.666654	down	5.9e-05	Than N. G., 2022	targeted
P02788	Lactotransferrin	late	3	1.70334	up	0.0151542	Odenkirk M., 2020	untargeted
P02790	Hemopexin	early	2	0.874096	down	0.00247291	Uchida Y., 2021	untargeted
P02790	Hemopexin	early	3	0.820426	down	0.00084	Chen H., 2022	untargeted
P02790	Hemopexin	late	3	0.757168	down	6.87e-05	Chen H., 2022	untargeted
P02790	Hemopexin	early	3	0.880717	down	0.007	Chen H., 2022	targeted
P02790	Hemopexin	late	3	0.911211	down	0.02	Chen H., 2022	targeted
P02790	Hemopexin	late	3	0.875144	down	2.18e-05	Odenkirk M., 2020	untargeted
P02790	Hemopexin	early	3	1.60624	up	<0.05	Liu L. Y., 2013	targeted
P02790	Hemopexin	late	3	1.50716	up	<0.05	Liu L. Y., 2013	targeted
P03952	Plasma kallikrein	early	2	0.889122	down	0.0173412	Uchida Y., 2021	untargeted
P03952	Plasma kallikrein	late	3	1.26907	up	0.00614799	Odenkirk M., 2020	untargeted
P03956	Interstitial collagenase	mix	2	1.54756	up	0.0142818	Than N. G., 2022	targeted
P03956	MMP-1	mix	3	1.0396	up	0.0145	Wang X., 2022	targeted
P04003	C4b-binding protein alpha chain	early	2	1.20261	up	1.58e-08	Uchida Y., 2021	untargeted
P04003	C4b-binding protein alpha chain	mix	3	0.13	down	<0.05	Lu Q., 2016	untargeted
P04114	Apolipoprotein B-100	early	2	3.76432	up	9.49e-09	Uchida Y., 2021	untargeted
P04114	Apolipoprotein B-100	mix	3	0.22	down	<0.05	Lu Q., 2016	untargeted
P04196	Histidine-rich glycoprotein	early	2	1.50273	up	0.000247674	Uchida Y., 2021	untargeted
P04196	Histidine-rich glycoprotein	early	3	1.7539	up	0.000147	Chen H., 2022	untargeted
P04196	Histidine-rich glycoprotein	late	3	1.94187	up	0.000101	Chen H., 2022	untargeted
P04196	Histidine-rich glycoprotein	early	3	1.27962	up	0.007	Chen H., 2022	targeted
P04196	Histidine-rich glycoprotein	late	3	0.80353	down	0.005	Chen H., 2022	targeted
P04275	von Willebrand factor	early	3	1.73	up	0.0001	Youssef L., 2021	untargeted
P04275	von Willebrand factor	early	2	2.46526	up	3.85e-06	Uchida Y., 2021	untargeted
P04275	von Willebrand factor	late	3	1.95933	up	0.000851	Chen H., 2022	untargeted
P04275	von Willebrand factor	mix	1	1.71462	up	0.0011	Than N. G., 2022	targeted
P04275	von Willebrand factor	mix	1	1.50246	up	0.0073	Than N. G., 2022	targeted
P04275	von Willebrand factor	late	3	1.52362	up	3.22e-06	Odenkirk M., 2020	untargeted
P04275	von Willebrand factor	late	3	0.659207	down	0.00045819	Lim J.H., 2024	targeted
P04278	Sex hormone-binding globulin	early	2	1.73546	up	0.00201591	Uchida Y., 2021	untargeted
P04278	Sex hormone-binding globulin	late	3	1.46524	up	0.0335017	Lim J.H., 2024	targeted
P04278	Sex hormone-binding globulin	mix	2	0.830403	down	0.00894347	Uchida Y., 2021	targeted
P05090	Apolipoprotein D	early	2	0.539594	down	0.0166789	Uchida Y., 2021	untargeted
P05090	Apolipoprotein D	mix	1	0.65	down	0.044	Beernink R.H., 2022	untargeted
P05154	Plasma serine protease inhibitor	early	3	2.67475	up	0.00155	Chen H., 2022	untargeted
P05154	Plasma serine protease inhibitor	mix	2	0.662771	down	0.0076845	Than N. G., 2022	targeted
P05154	Plasma serine protease inhibitor	mix	2	0.404124	down	7.56e-05	Than N. G., 2022	targeted
P05154	Plasma serine protease inhibitor	mix	3	0.461495	down	6.67e-05	Than N. G., 2022	targeted
P05154	Plasma serine protease inhibitor	late	3	1.08918	up	8.28e-05	Odenkirk M., 2020	untargeted
P05546	Heparin cofactor 2	early	2	0.835452	down	8.49e-06	Uchida Y., 2021	untargeted
P05546	Heparin cofactor 2	late	3	0.841691	down	5.61e-05	Odenkirk M., 2020	untargeted
P06733	Alpha-enolase	late	3	1.83747	up	0.0115274	Odenkirk M., 2020	untargeted
P06733	Alpha-enolase	early	3	1.22	up	0.037	Shi X.-F., 2024	untargeted
P06756:P18084	Integrin alpha-V: beta-5 complex	mix	2	0.650062	down	0.000782717	Than N. G., 2022	targeted
P06756:P18084	Integrin alpha-V: beta-5 complex	late	1	0.467164	down	0.0113	Eroz O., 2017	targeted
P06756:P18084	Integrin alpha-V: beta-5 complex	late	2	0.458184	down	<0.001	Eroz O., 2017	targeted
P07358	Complement component C8 beta chain	early	2	2.12502	up	5.37e-05	Uchida Y., 2021	untargeted
P07358	Complement component C8 beta chain	mix	3	9	up	<0.05	Lu Q., 2016	untargeted
P07478	Trypsin-2	mix	2	1.5288	up	0.00244428	Than N. G., 2022	targeted
P07478	Trypsin-2	late	1	2.16295	up	0.0207	Eroz O., 2017	targeted
P07478	Trypsin-2	late	2	2.2084	up	0.0036	Eroz O., 2017	targeted
P07996	Thrombospondin-1	early	2	0.354347	down	0.0187598	Uchida Y., 2021	untargeted
P07996	Thrombospondin-1	mix	1	1.5456	up	0.00023	Than N. G., 2022	targeted
P07996	Thrombospondin-1	mix	2	1.61851	up	4.95e-05	Than N. G., 2022	targeted
P07996	Thrombospondin-1	mix	3	1.70016	up	0.000228053	Than N. G., 2022	targeted
P07996	Thrombospondin-1	late	3	1.3426	up	0.00212965	Odenkirk M., 2020	untargeted
P07996	Thrombospondin-1	early	3	0.74	down	0.012	Shi X.-F., 2024	untargeted
P08185	Corticosteroid-binding globulin	early	3	0.63	down	< 0.0001	Youssef L., 2021	untargeted
P08185	Corticosteroid-binding globulin	early	2	0.427064	down	0.0110362	Uchida Y., 2021	untargeted
P08476	Activin A	late	3	1.31967	up	1.9e-05	Degnes H.-M., 2024	targeted
P08476	Activin A	mix	3	1.58844	up	0.00522303	Degnes H.-M., 2024	targeted
P08476	Inhibin beta A chain	mix	2	1.69554	up	0.000110665	Than N. G., 2022	targeted
P08476	Inhibin beta A chain	mix	2	1.74699	up	0.0105493	Than N. G., 2022	targeted
P08476	Inhibin beta A chain	mix	3	2.03571	up	0.00747313	Than N. G., 2022	targeted
P08476	Inhibin beta A chain	late	3	1.31287	up	2.55e-05	Degnes H.-M., 2024	targeted
P08476	Inhibin beta A chain	mix	3	1.55557	up	0.00568412	Degnes H.-M., 2024	targeted
P08514:P05106	Integrin alpha-IIb: beta-3 complex	mix	1	1.7507	up	0.013	Than N. G., 2022	targeted
P08514:P05106	Integrin alpha-IIb: beta-3 complex	mix	1	2.44503	up	1.9e-05	Than N. G., 2022	targeted
P08514:P05106	Integrin alpha-IIb: beta-3 complex	mix	2	2.31423	up	0.0152244	Than N. G., 2022	targeted
P08514:P05106	Integrin alpha-IIb: beta-3 complex	mix	2	3.28153	up	7.34e-05	Than N. G., 2022	targeted
P08514:P05106	Integrin alpha-IIb: beta-3 complex	mix	2	2.83283	up	6.77e-07	Than N. G., 2022	targeted
P08514:P05106	Integrin alpha-IIb: beta-3 complex	mix	2	3.67945	up	6.08e-06	Than N. G., 2022	targeted
P08514:P05106	Integrin alpha-IIb: beta-3 complex	mix	2	2.55536	up	4.31e-06	Than N. G., 2022	targeted
P08514:P05106	Integrin alpha-IIb: beta-3 complex	mix	2	1.63737	up	0.0152119	Than N. G., 2022	targeted
P08514:P05106	Integrin alpha-IIb: beta-3 complex	mix	3	1.65901	up	0.010886	Than N. G., 2022	targeted
P08514:P05106	Integrin alpha-IIb: beta-3 complex	mix	3	1.83209	up	0.0357161	Than N. G., 2022	targeted
P08514:P05106	Integrin alpha-IIb: beta-3 complex	mix	3	2.55844	up	0.000290754	Than N. G., 2022	targeted
P08514:P05106	Integrin alpha-IIb: beta-3 complex	late	3	2.5245	up	0.0017	Eroz O., 2017	targeted
P08514:P05106	Integrin alpha-IIb: beta-3 complex	late	2	2.77791	up	<0.001	Eroz O., 2017	targeted
P08514:P05106	Integrin alpha-IIb: beta-3 complex	late	2	2.39828	up	0.0198	Eroz O., 2017	targeted
P08603	Complement factor H	mix	1	0.32457	down	0.0384	Than N. G., 2018	untargeted
P08603	Complement factor H	mix	3	3.5	up	<0.05	Lu Q., 2016	untargeted
P08603	Complement factor H	late	3	0.91303	down	0.00809879	Odenkirk M., 2020	untargeted
P08833	Insulin-like growth factor-binding protein 1	mix	2	0.613959	down	0.0211882	Than N. G., 2022	targeted
P08833	Insulin-like growth factor-binding protein 1	late	3	2.4863	up	0.0011	Eroz O., 2017	targeted
P08833	Insulin-like growth factor-binding protein 1	late	3	0.734466	down	0.0368076	Odenkirk M., 2020	untargeted
P09237	Matrilysin	mix	1	1.50423	up	4.3e-08	Than N. G., 2022	targeted
P09237	Matrilysin	mix	1	1.73734	up	5.7e-15	Than N. G., 2022	targeted
P09237	Matrilysin	mix	2	1.72928	up	1.3e-06	Than N. G., 2022	targeted
P09237	Matrilysin	mix	2	1.83174	up	5.8e-08	Than N. G., 2022	targeted
P09237	Matrilysin	mix	2	1.76018	up	4.16e-10	Than N. G., 2022	targeted
P09237	Matrilysin	mix	2	1.86982	up	8.71e-08	Than N. G., 2022	targeted
P09237	Matrilysin	mix	2	1.58182	up	0.000108752	Than N. G., 2022	targeted
P09237	Matrilysin	mix	2	1.6724	up	2.5e-06	Than N. G., 2022	targeted
P09237	Matrilysin	mix	2	1.88347	up	5.4e-09	Than N. G., 2022	targeted
P09237	Matrilysin	late	3	2.33918	up	0.0018	Eroz O., 2017	targeted
P09237	Matrilysin	late	1	2.55443	up	<0.001	Eroz O., 2017	targeted
P09237	Matrilysin	late	2	2.70008	up	<0.001	Eroz O., 2017	targeted
P09237	Matrilysin	late	2	2.52101	up	<0.001	Eroz O., 2017	targeted
P09237	Matrilysin	late	3	2.28153	up	0.0132	Eroz O., 2017	targeted
P0C0L5	Complement C4b	mix	1	0.607404	down	0.006	Than N. G., 2022	targeted
P0C0L5	Complement C4b	mix	1	0.55527	down	0.0047	Than N. G., 2022	targeted
P0C0L5	Complement C4b	mix	2	0.460019	down	0.00283104	Than N. G., 2022	targeted
P0C0L5	Complement C4b	mix	2	0.496753	down	0.00365579	Than N. G., 2022	targeted
P0C0L5	Complement C4b	mix	2	0.549761	down	0.0123368	Than N. G., 2022	targeted
P0C0L5	Complement C4b	mix	2	0.631927	down	0.0160687	Than N. G., 2022	targeted
P0C0L5	Complement C4b	late	1	0.414372	down	0.0011	Eroz O., 2017	targeted
P0C0L5	Complement C4b	late	2	0.399426	down	<0.001	Eroz O., 2017	targeted
P0C0L5	Complement C4b	late	3	0.836965	down	0.00473431	Odenkirk M., 2020	untargeted
P0C0L5	Complement C4b	mix	1	0.303768	down	0.01406	Than N. G., 2018	untargeted
P0C0L5	Complement C4b	mix	1	3.53914	up	0.0218	Than N. G., 2018	untargeted
P0DJI8	Serum amyloid A-1 protein	mix	1	0.279448	down	0.025	Than N. G., 2022	targeted
P0DJI8	Serum amyloid A-1 protein	mix	2	0.308893	down	0.0187999	Than N. G., 2022	targeted
P0DJI8	Serum amyloid A-1 protein	late	3	2.35699	up	6.04e-05	Odenkirk M., 2020	untargeted
P0DJI8	Serum amyloid A-1 protein	early	1	5.56	up	<0.01	Beernink R.H., 2022	untargeted
P0DMV8/P0DMV9	Heat shock 70 kDa protein 1A/1B	mix	1	0.639651	down	0.0031	Than N. G., 2022	targeted
P0DMV8/P0DMV9	Heat shock 70 kDa protein 1A/1B	mix	2	0.548558	down	0.0080933	Than N. G., 2022	targeted
P0DMV8/P0DMV9	Heat shock 70 kDa protein 1A/1B	late	1	0.443191	down	0.0007	Eroz O., 2017	targeted
P0DMV8/P0DMV9	Heat shock 70 kDa protein 1A/1B	late	2	0.43952	down	<0.001	Eroz O., 2017	targeted
P0DMV8/P0DMV9	Heat shock 70 kDa protein 1A/1B	late	2	0.430176	down	<0.001	Eroz O., 2017	targeted
P12429	Annexin A3	late	3	1.04071	up	0.00472362	Odenkirk M., 2020	untargeted
P12429	Annexin A3	late	3	1.73606	up	4.5e-05	Lim J.H., 2024	targeted
P13727	Bone morphogenetic protein 1	late	1	2.24389	up	<0.001	Eroz O., 2017	targeted
P13727	Bone morphogenetic protein 1	late	3	1.24014	up	0.0139311	Lim J.H., 2024	targeted
P14543	Nidogen-1	late	1	2.11991	up	0.0044	Eroz O., 2017	targeted
P14543	Nidogen-1	late	2	2.1038	up	0.0046	Eroz O., 2017	targeted
P14543	Nidogen-1	late	3	2.17799	up	0.0019	Eroz O., 2017	targeted
P14543	Nidogen-1	late	3	1.24489	up	3.53e-05	Degnes H.-M., 2024	targeted
P14543	Nidogen-1	mix	3	1.36141	up	0.00725651	Degnes H.-M., 2024	targeted
P15169	Carboxypeptidase N catalytic chain	early	2	0.686868	down	0.000471439	Uchida Y., 2021	untargeted
P15169	Carboxypeptidase N catalytic chain	late	3	1.21771	up	0.000114242	Odenkirk M., 2020	untargeted
P15692-12	Vascular endothelial growth factor A, isoform 121	mix	2	0.653402	down	0.0219602	Than N. G., 2022	targeted
P15692-12	Vascular endothelial growth factor A, isoform 121	mix	3	0.577839	down	2.84e-05	Than N. G., 2022	targeted
P15692-12	Vascular endothelial growth factor A, isoform 121	late	1	0.459456	down	0.0062	Eroz O., 2017	targeted
P15692-12	Vascular endothelial growth factor A, isoform 121	late	2	0.460732	down	0.0041	Eroz O., 2017	targeted
P15692-12	Vascular endothelial growth factor A, isoform 121	late	3	0.456283	down	0.0341	Eroz O., 2017	targeted
P17612	cAMP-dependent protein kinase catalytic subunit alpha	mix	1	0.629491	down	0.028	Than N. G., 2022	targeted
P17612	cAMP-dependent protein kinase catalytic subunit alpha	mix	2	0.626067	down	0.0158637	Than N. G., 2022	targeted
P17612	cAMP-dependent protein kinase catalytic subunit alpha	mix	2	0.619468	down	0.00337318	Than N. G., 2022	targeted
P17612	cAMP-dependent protein kinase catalytic subunit alpha	late	1	0.40388	down	0.0069	Eroz O., 2017	targeted
P17612	cAMP-dependent protein kinase catalytic subunit alpha	late	2	0.405564	down	<0.001	Eroz O., 2017	targeted
P17612	cAMP-dependent protein kinase catalytic subunit alpha	late	2	0.436786	down	0.0356	Eroz O., 2017	targeted
P17948	Vascular endothelial growth factor receptor 1	early	3	6.14578	up	<0.05	Liu L. Y., 2013	targeted
P17948	Vascular endothelial growth factor receptor 1	late	3	2.60598	up	<0.05	Liu L. Y., 2013	targeted
P17948	Vascular endothelial growth factor receptor 1	late	3	1.82144	up	8.34e-08	Degnes H.-M., 2024	targeted
P17948	Vascular endothelial growth factor receptor 1	mix	3	2.02477	up	0.00017753	Degnes H.-M., 2024	targeted
P17948	Vascular endothelial growth factor receptor 1	mix	3	2.04711	up	0.00033393	Degnes H.-M., 2024	targeted
P17948	Vascular endothelial growth factor receptor 1	late	3	1.59927	up	0.000941521	Lim J.H., 2024	targeted
P18669	Phosphoglycerate mutase 1	mix	1	0.476606	down	0.024	Than N. G., 2022	targeted
P18669	Phosphoglycerate mutase 1	late	1	0.280875	down	<0.001	Eroz O., 2017	targeted
P18669	Phosphoglycerate mutase 1	late	2	0.369591	down	0.0204	Eroz O., 2017	targeted
P19823	Inter-alpha-trypsin inhibitor heavy chain H2	early	3	1.31	up	0.0004	Youssef L., 2021	untargeted
P19823	Inter-alpha-trypsin inhibitor heavy chain H2	early	2	0.921969	down	0.000952871	Uchida Y., 2021	untargeted
P19823	Inter-alpha-trypsin inhibitor heavy chain H2	late	3	1.2944	up	0.00161	Chen H., 2022	untargeted
P19823	Inter-alpha-trypsin inhibitor heavy chain H2	late	3	1.22311	up	0.005	Chen H., 2022	targeted
P19827	Inter-alpha-trypsin inhibitor heavy chain H1	early	3	1.22	up	0.0016	Youssef L., 2021	untargeted
P19827	Inter-alpha-trypsin inhibitor heavy chain H1	early	2	0.582066	down	0.00121957	Uchida Y., 2021	untargeted
P19827	Inter-alpha-trypsin inhibitor heavy chain H1	late	3	0.835689	down	0.00191358	Odenkirk M., 2020	untargeted
P22692	Insulin-like growth factor-binding protein 4	early	3	19.0009	up	3.23e-05	Chen H., 2022	untargeted
P22692	Insulin-like growth factor-binding protein 4	late	3	30.1218	up	7.69e-05	Chen H., 2022	untargeted
P22692	Insulin-like growth factor-binding protein 4	late	3	1.19287	up	0.00143348	Odenkirk M., 2020	untargeted
P22792	Carboxypeptidase N subunit 2	early	3	1.36311	up	0.000121	Chen H., 2022	untargeted
P22792	Carboxypeptidase N subunit 2	late	3	1.3892	up	0.000299	Chen H., 2022	untargeted
P22792	Carboxypeptidase N subunit 2	early	3	1.13481	up	0.008	Chen H., 2022	targeted
P22792	Carboxypeptidase N subunit 2	late	3	1.24574	up	<0.0001	Chen H., 2022	targeted
P22792	Carboxypeptidase N subunit 2	late	3	1.16413	up	0.00246632	Odenkirk M., 2020	untargeted
P25311	Zinc-alpha-2-glycoprotein	early	2	0.855913	down	0.00421189	Uchida Y., 2021	untargeted
P25311	Zinc-alpha-2-glycoprotein	early	1	0.5	down	<0.05	Kolialexi A., 2017	untargeted
P27918	Properdin	late	3	0.819063	down	3.62e-05	Odenkirk M., 2020	untargeted
P27918	Properdin	early	3	0.74	down	0.0019	Youssef L., 2021	untargeted
P29622	Kallistatin	early	2	1.74731	up	0.00286791	Uchida Y., 2021	untargeted
P29622	Kallistatin	late	3	0.642866	down	0.0411075	Lim J.H., 2024	targeted
P35354	Prostaglandin G/H synthase 2	mix	1	1.69597	up	0.00028	Than N. G., 2022	targeted
P35354	Prostaglandin G/H synthase 2	mix	2	1.51526	up	0.0246644	Than N. G., 2022	targeted
P35354	Prostaglandin G/H synthase 2	mix	2	1.8775	up	0.00299892	Than N. G., 2022	targeted
P35354	Prostaglandin G/H synthase 2	late	1	2.16145	up	0.002	Eroz O., 2017	targeted
P35354	Prostaglandin G/H synthase 2	late	2	2.09798	up	0.012	Eroz O., 2017	targeted
P35443	Thrombospondin-4	mix	2	1.52098	up	0.00394035	Than N. G., 2022	targeted
P35443	Thrombospondin-4	late	3	1.11255	up	0.0379817	Odenkirk M., 2020	untargeted
P35443	Thrombospondin-4	late	3	1.22651	up	0.000115879	Degnes H.-M., 2024	targeted
P35527	Keratin, type I cytoskeletal 9	early	1	1.53	up	<0.05	Kolialexi A., 2017	untargeted
P35527	Keratin, type I cytoskeletal 9	early	3	0.77	down	0.006	Shi X.-F., 2024	untargeted
P36955	Pigment epithelial-differentiating factor	late	1	14.8326	up	0.0476	Than N. G., 2018	untargeted
P36955	Pigment epithelial-differentiating factor	mix	3	2.25	up	<0.05	Lu Q., 2016	untargeted
P41218	Myeloid cell nuclear differentiation antigen	late	3	0.817706	down	0.00105891	Odenkirk M., 2020	untargeted
P41218	Myeloid cell nuclear differentiation antigen	early	1	1.53	up	<0.05	Kolialexi A., 2017	untargeted
P49336:P24863	Cyclin-dependent kinase 8:Cyclin-C complex	mix	2	1.52993	up	5.1e-07	Than N. G., 2022	targeted
P49336:P24863	Cyclin-dependent kinase 8:Cyclin-C complex	late	1	2.23767	up	<0.001	Eroz O., 2017	targeted
P49336:P24863	Cyclin-dependent kinase 8:Cyclin-C complex	late	2	2.18102	up	<0.001	Eroz O., 2017	targeted
P49336:P24863	Cyclin-dependent kinase 8:Cyclin-C complex	late	2	2.21146	up	0.0013	Eroz O., 2017	targeted
P49763	Placenta growth factor	mix	2	0.659483	down	0.00464872	Than N. G., 2022	targeted
P49763	Placenta growth factor	mix	2	0.656664	down	0.0349917	Than N. G., 2022	targeted
P49763	Placenta growth factor	mix	2	0.65481	down	0.00700227	Than N. G., 2022	targeted
P49763	Placenta growth factor	mix	2	0.651659	down	0.0126513	Than N. G., 2022	targeted
P49763	Placenta growth factor	mix	2	0.54862	down	0.000653405	Than N. G., 2022	targeted
P49763	Placenta growth factor	mix	3	0.604944	down	0.0189474	Than N. G., 2022	targeted
P49763	Placenta growth factor	mix	3	0.629374	down	0.0200061	Than N. G., 2022	targeted
P49763	Placenta growth factor	mix	3	0.576273	down	0.0182915	Than N. G., 2022	targeted
P49763	Placenta growth factor	mix	3	0.406898	down	0.000437156	Than N. G., 2022	targeted
P49763	Placenta growth factor	late	3	0.419284	down	0.0131	Eroz O., 2017	targeted
P49763	Placenta growth factor	late	1	0.461052	down	0.0281	Eroz O., 2017	targeted
P49763	Placenta growth factor	late	2	0.44013	down	0.0259	Eroz O., 2017	targeted
P49763	Placenta growth factor	late	3	0.409235	down	0.0016	Eroz O., 2017	targeted
P51884	Lumican	early	2	2.20559	up	6.36e-07	Uchida Y., 2021	untargeted
P51884	Lumican	late	3	1.2032	up	0.00264237	Odenkirk M., 2020	untargeted
P60568	Interleukin-2	mix	3	1.16128	up	0.0329	Wang X., 2022	targeted
P60568	Interleukin-2	mix	2	1.59786	up	0.00504367	Than N. G., 2022	targeted
P60568	Interleukin-2	mix	2	1.57284	up	0.00102386	Than N. G., 2022	targeted
P61626	Lysozyme C	mix	3	2	up	<0.05	Lu Q., 2016	untargeted
P61626	Lysozyme C	late	3	1.20062	up	0.00493074	Odenkirk M., 2020	untargeted
P61626	Lysozyme C	mix	1	1.3	up	0.0178674	Starodubtseva N. L., 2024	targeted
P61769	Beta-2-microglobulin	early	3	1.62717	up	0.00158	Chen H., 2022	untargeted
P61769	Beta-2-microglobulin	late	3	1.28409	up	0.000772676	Odenkirk M., 2020	untargeted
P62081	40S ribosomal protein S7	early	2	1.96228	up	0.00937719	Uchida Y., 2021	untargeted
P62081	40S ribosomal protein S7	mix	3	1.68643	up	0.0189893	Than N. G., 2022	targeted
P62826	GTP-binding nuclear protein Ran	mix	1	2.01083	up	7.7e-09	Than N. G., 2022	targeted
P62826	GTP-binding nuclear protein Ran	mix	2	1.58637	up	0.0022251	Than N. G., 2022	targeted
P62826	GTP-binding nuclear protein Ran	mix	2	2.0937	up	1.77e-07	Than N. G., 2022	targeted
P62826	GTP-binding nuclear protein Ran	mix	2	1.54952	up	0.0197642	Than N. G., 2022	targeted
P62826	GTP-binding nuclear protein Ran	mix	2	1.66225	up	0.00765218	Than N. G., 2022	targeted
P62826	GTP-binding nuclear protein Ran	mix	2	2.28984	up	1.21e-05	Than N. G., 2022	targeted
P62826	GTP-binding nuclear protein Ran	mix	2	2.96742	up	4.98e-09	Than N. G., 2022	targeted
P62826	GTP-binding nuclear protein Ran	mix	2	1.51758	up	0.0116306	Than N. G., 2022	targeted
P62826	GTP-binding nuclear protein Ran	mix	2	1.95834	up	0.000544705	Than N. G., 2022	targeted
P62826	GTP-binding nuclear protein Ran	mix	2	1.84314	up	9.47e-05	Than N. G., 2022	targeted
P62826	GTP-binding nuclear protein Ran	mix	3	1.75813	up	0.000925049	Than N. G., 2022	targeted
P62826	GTP-binding nuclear protein Ran	mix	3	1.75112	up	0.000458741	Than N. G., 2022	targeted
P62826	GTP-binding nuclear protein Ran	mix	3	2.21199	up	4.19e-07	Than N. G., 2022	targeted
P62826	GTP-binding nuclear protein Ran	late	3	2.73587	up	0.0011	Eroz O., 2017	targeted
P62826	GTP-binding nuclear protein Ran	late	1	2.56152	up	0.0005	Eroz O., 2017	targeted
P62826	GTP-binding nuclear protein Ran	late	2	2.71321	up	<0.001	Eroz O., 2017	targeted
P62826	GTP-binding nuclear protein Ran	late	2	3.07588	up	<0.001	Eroz O., 2017	targeted
P78423	Fractalkine	mix	3	1.33435	up	0.000578	Wang X., 2022	targeted
P78423	Fractalkine	mix	2	0.634389	down	0.00921026	Than N. G., 2022	targeted
P78423	Fractalkine	mix	3	0.657275	down	0.00026552	Than N. G., 2022	targeted
Q00889	Pregnancy-specific beta-1-glycoprotein 6	early	2	1.6275	up	0.00139902	Uchida Y., 2021	untargeted
Q00889	Pregnancy-specific beta-1-glycoprotein 6	late	3	0.817011	down	0.0154783	Odenkirk M., 2020	untargeted
Q02083	N-acylethanolamine-hydrolyzing acid amidase	mix	3	1.76666	up	0.0121264	Than N. G., 2022	targeted
Q02083	N-acylethanolamine-hydrolyzing acid amidase	mix	3	1.53124	up	0.0386609	Than N. G., 2022	targeted
Q02083	N-acylethanolamine-hydrolyzing acid amidase	mix	3	1.57288	up	0.00483999	Than N. G., 2022	targeted
Q02083	N-acylethanolamine-hydrolyzing acid amidase	late	3	2.67586	up	0.0006	Eroz O., 2017	targeted
Q02083	N-acylethanolamine-hydrolyzing acid amidase	late	2	2.30058	up	0.0181	Eroz O., 2017	targeted
Q02083	N-acylethanolamine-hydrolyzing acid amidase	late	2	2.55089	up	0.0045	Eroz O., 2017	targeted
Q02083	N-acylethanolamine-hydrolyzing acid amidase	late	3	2.66475	up	0.0005	Eroz O., 2017	targeted
Q06033	Inter-alpha-trypsin inhibitor heavy chain H3	early	3	1.52	up	0.0001	Youssef L., 2021	untargeted
Q06033	Inter-alpha-trypsin inhibitor heavy chain H3	early	3	1.60019	up	0.000287	Chen H., 2022	untargeted
Q06033	Inter-alpha-trypsin inhibitor heavy chain H3	early	3	1.34681	up	0.02	Chen H., 2022	targeted
Q06033	Inter-alpha-trypsin inhibitor heavy chain H3	early	3	1.22653	up	0.02	Chen H., 2022	targeted
Q06033	Inter-alpha-trypsin inhibitor heavy chain H3	late	3	1.3519	up	0.008	Chen H., 2022	targeted
Q06033	Inter-alpha-trypsin inhibitor heavy chain H3	late	3	1.28317	up	0.00033689	Odenkirk M., 2020	untargeted
Q08752	Peptidyl-prolyl cis-trans isomerase D	mix	1	1.7844	up	2.3e-05	Than N. G., 2022	targeted
Q08752	Peptidyl-prolyl cis-trans isomerase D	mix	1	2.30821	up	2.5e-10	Than N. G., 2022	targeted
Q08752	Peptidyl-prolyl cis-trans isomerase D	mix	2	1.60168	up	0.00888622	Than N. G., 2022	targeted
Q08752	Peptidyl-prolyl cis-trans isomerase D	mix	2	2.48947	up	1.03e-06	Than N. G., 2022	targeted
Q08752	Peptidyl-prolyl cis-trans isomerase D	mix	2	1.88351	up	0.00199373	Than N. G., 2022	targeted
Q08752	Peptidyl-prolyl cis-trans isomerase D	mix	2	2.21477	up	0.000188783	Than N. G., 2022	targeted
Q08752	Peptidyl-prolyl cis-trans isomerase D	mix	2	2.3845	up	1.28e-05	Than N. G., 2022	targeted
Q08752	Peptidyl-prolyl cis-trans isomerase D	mix	2	1.71068	up	0.0108019	Than N. G., 2022	targeted
Q08752	Peptidyl-prolyl cis-trans isomerase D	mix	3	2.01833	up	0.000360037	Than N. G., 2022	targeted
Q08752	Peptidyl-prolyl cis-trans isomerase D	late	3	2.43513	up	0.0436	Eroz O., 2017	targeted
Q08752	Peptidyl-prolyl cis-trans isomerase D	late	1	2.70945	up	<0.001	Eroz O., 2017	targeted
Q08752	Peptidyl-prolyl cis-trans isomerase D	late	2	2.70195	up	<0.001	Eroz O., 2017	targeted
Q08752	Peptidyl-prolyl cis-trans isomerase D	late	2	2.92817	up	<0.001	Eroz O., 2017	targeted
Q13148	TAR DNA-binding protein 43	early	2	3.19999	up	3.8e-06	Uchida Y., 2021	untargeted
Q13148	TAR DNA-binding protein 43	late	3	0.633441	down	0.0235852	Odenkirk M., 2020	untargeted
Q13882	Protein-tyrosine kinase 6	mix	1	0.661237	down	0.015	Than N. G., 2022	targeted
Q13882	Protein-tyrosine kinase 6	mix	1	0.6537	down	0.022	Than N. G., 2022	targeted
Q13882	Protein-tyrosine kinase 6	late	3	0.428391	down	0.0005	Eroz O., 2017	targeted
Q13882	Protein-tyrosine kinase 6	late	1	0.433168	down	0.005	Eroz O., 2017	targeted
Q13882	Protein-tyrosine kinase 6	late	2	0.46587	down	0.0342	Eroz O., 2017	targeted
Q13882	Protein-tyrosine kinase 6	late	2	0.454389	down	0.0234	Eroz O., 2017	targeted
Q13882	Protein-tyrosine kinase 6	late	3	0.434672	down	0.0069	Eroz O., 2017	targeted
Q14520	Hyaluronan-binding protein 2	early	2	0.46308	down	0.0123534	Uchida Y., 2021	untargeted
Q14520	Hyaluronan-binding protein 2	late	3	0.84966	down	0.000190504	Odenkirk M., 2020	untargeted
Q14624	Inter-alpha-trypsin inhibitor heavy chain H4	late	3	1.27437	up	0.005	Chen H., 2022	targeted
Q14624	Inter-alpha-trypsin inhibitor heavy chain H4	mix	2	0.634611	down	0.000964322	Than N. G., 2022	targeted
Q14624	Inter-alpha-trypsin inhibitor heavy chain H4	late	3	1.36006	up	0.000109616	Odenkirk M., 2020	untargeted
Q14624	Inter-alpha-trypsin inhibitor heavy chain H4	late	3	0.0824692	down	<0.05	Atkinson K. R., 2009	untargeted
Q15485	Ficolin-2	late	3	0.765352	down	2.77e-05	Degnes H.-M., 2024	targeted
Q15485	Ficolin-2	mix	3	0.62477	down	0.000184628	Degnes H.-M., 2024	targeted
Q15485	Ficolin-2	early	1	1.92	up	0.032	Beernink R.H., 2022	untargeted
Q4LDE5	Sushi von Willebrand factor type A EGF and pentraxin domain-containing protein 1	early	3	0.159453	down	0.000979	Chen H., 2022	untargeted
Q4LDE5	Sushi von Willebrand factor type A EGF and pentraxin domain-containing protein 1	late	3	0.732079	down	0.00132023	Odenkirk M., 2020	untargeted
Q4LDE5	Sushi von Willebrand factor type A EGF and pentraxin domain-containing protein 1	late	3	1.29438	up	0.000595148	Degnes H.-M., 2024	targeted
Q92743	Serine protease HTRA1	late	3	1.32379	up	5.98e-08	Degnes H.-M., 2024	targeted
Q92743	Serine protease HTRA1	early	3	1.29	up	0.019	Shi X.-F., 2024	untargeted
Q96IY4	Carboxypeptidase B2	early	2	0.520674	down	0.0423264	Uchida Y., 2021	untargeted
Q96IY4	Carboxypeptidase B2	late	3	0.88927	down	0.0099703	Odenkirk M., 2020	untargeted
Q96PD5	N-acetylmuramoyl-L-alanine amidase	early	2	2.56722	up	3.09e-08	Uchida Y., 2021	untargeted
Q96PD5	N-acetylmuramoyl-L-alanine amidase	late	3	1.71412	up	0.00158	Chen H., 2022	untargeted
Q99983	Osteomodulin	late	3	0.933814	down	0.00852271	Odenkirk M., 2020	untargeted
Q99983	Osteomodulin	late	3	1.29577	up	2.31e-05	Degnes H.-M., 2024	targeted
Q99983	Osteomodulin	mix	3	1.38927	up	0.0210543	Degnes H.-M., 2024	targeted
Q9BXP8	Pappalysin-2	early	3	1615.26	up	6.32e-05	Chen H., 2022	untargeted
Q9BXP8	Pappalysin-2	late	3	1.25924	up	0.0242563	Odenkirk M., 2020	untargeted
Q9H9K5	HERV-MER_4q12 provirus ancestral Env polyprotein	early	3	0.77	down	0.047	Shi X.-F., 2024	untargeted
Q9H9K5	HERV-MER_4q12 provirus ancestral Env polyprotein	late	3	1.34736	up	0.016368	Odenkirk M., 2020	untargeted
Q9NQ66	alpha 1B-glycoprotein precursor	early	2	2.80569	up	0.0142194	Uchida Y., 2021	untargeted
Q9NQ66	alpha 1B-glycoprotein precursor	mix	1	0.183837	down	0.01085	Than N. G., 2018	untargeted
Q9NQ79	Cartilage acidic protein 1	late	3	1.13873	up	0.0225967	Odenkirk M., 2020	untargeted
Q9NQ79	Cartilage acidic protein 1	mix	1	0.39	down	0.024	Beernink R.H., 2022	untargeted
Q9UBG0	C-type mannose receptor 2	early	2	2.36106	up	1.35e-06	Uchida Y., 2021	untargeted
Q9UBG0	C-type mannose receptor 2	late	3	1.23916	up	2.61e-05	Degnes H.-M., 2024	targeted
Q9UGM5	Fetuin-B	early	3	0.69	down	< 0.0001	Youssef L., 2021	untargeted
Q9UGM5	Fetuin-B	late	1	3.51348	up	0.0366	Than N. G., 2018	untargeted
Q9UGM5	Fetuin-B	early	2	0.347092	down	0.000492397	Uchida Y., 2021	untargeted
Q9UGM5	Fetuin-B	late	3	0.752375	down	7.66e-06	Odenkirk M., 2020	untargeted
Q9UK55	Protein Z-dependent protease inhibitor	early	2	0.332949	down	2.32e-08	Uchida Y., 2021	untargeted
Q9UK55	Protein Z-dependent protease inhibitor	late	3	1.18063	up	0.00226151	Odenkirk M., 2020	untargeted
Q9UM47	Neurogenic locus notch homolog protein 3	mix	2	1.70926	up	0.00432819	Than N. G., 2022	targeted
Q9UM47	Neurogenic locus notch homolog protein 3	late	3	1.18882	up	4.83e-06	Degnes H.-M., 2024	targeted
Q9UM47	Neurogenic locus notch homolog protein 3	mix	3	1.23448	up	0.000630365	Degnes H.-M., 2024	targeted
Q9Y4L1	Hypoxia up-regulated protein 1	late	3	1.2649	up	0.0405851	Odenkirk M., 2020	untargeted
Q9Y4L1	Hypoxia up-regulated protein 1 OS = Homo sapiens GN = HYOU1 PE = 1 SV = 1	early	3	0.8	down	0.012	Shi X.-F., 2024	untargeted

## Sheet: Table S4
Study	Gest. age of blood draw, weeks (PE)	PE-specific proteins: Count	PE-specific proteins per trimester: Count (trimester)	PE-specific proteins replicated in ≥2 cohorts per trimester: Count (trimester)	PE-specific proteins replicated in ≥2 cohorts with matched directions per trimester: Count (trimester)	PE-specific proteins replicated in ≥2 cohorts with unmatched directions per trimester: Count (trimester)	Targeted/untargeted proteomics
Atkinson K.R., 2009	37.6 ± 0.8	7	7(3)	6(3)	5(3)	5(3)	untargeted
Beernink R.H., 2022	12.8; 12.5; 12.7	18	18(1)	1(1)	0(1)	1(1)	untargeted
Chen H., 2022	31.9 ± 2.1; 36.8 ± 1.9; 31.9 ± 2.1	36	36(3)	20(3)	19(3)	9(3)	untargeted; targeted
Degnes H.-M., 2024	31.2 ± 1.0; 25.4-41; 23.2 ± 1.2	59	59(3); 2(2)	8(3); 0(2)	6(3); 0(2)	2(3); 0(2)	targeted
Erez O., 2017	8.0 - 16.0; 16.1 - 22; 22.1 - 28; 28.1 - 32; 32.1 - 36	36	20(3); 31(2); 23(1)	9(3); 14(2); 9(1)	8(3); 14(2); 9(1)	1(3); 0(2); 1(1)	targeted
Kolialexi A., 2017	12.5 (11.4 - 13.3)	12	12(1)	1(1)	1(1)	1(1)	untargeted; targeted
Lim J.H., 2024	37 (34-40); 37 (35-40)	21	21(3)	9(3)	8(3)	3(3)	targeted
Liu L. Y., 2013	30.3 ± 3.2; 37.1 ± 1.4	11	11(3)	7(3)	6(3)	6(3)	targeted
Lu Q., 2016	36.4 ± 1.6 ; 36.4 ± 1.6; 36.7 ± 1.8	26	26(3)	9(3)	6(3)	4(3)	untargeted; targeted
Odenkirk M., 2020	38.9 ± 1.4	160	160(3)	37(3)	27(3)	17(3)	untargeted
Shi X.-F., 2024	n/a	63	63(3)	7(3)	4(3)	5(3)	untargeted
Starodubtseva N. L., 2024	11.0 - 13.0	6	6(1)	1(1)	1(1)	0(1)	targeted
Than N. G., 2018	9 (8–9); 9 (8–10)	19	19(1)	2(1)	2(1)	2(1)	untargeted
Than N. G., 2022	8 - 15.9; 16 - 19.9; 20 - 23.9 ; 24 - 27.9; 28 - 31.9	111	94(2); 38(3); 28(1)	16(2); 18(3); 11(1)	14(2); 9(3); 10(1)	2(2); 5(3); 2(1)	targeted
Uchida Y., 2021	19 ± 4; 19 ± 3; 19 ± 2	105	105(2)	2(2)	0(2)	2(2)	untargeted; targeted
Wang X., 2022	34.74 ± 3.34; 35.14 [32.14; 37.57]; 12.50 ± 0.67; 34.74 ± 3.34	25	25(3); 1(1)	1(3); 0(1)	0(3); 0(1)	1(3); 0(1)	targeted
Youssef L., 2021	31.3	17	17(3)	11(3)	10(3)	2(3)	untargeted

## Sheet: Table S5
Uniprot ID	Protein name	Type of PE	PE/control, Fold change	Direction of alteration	P-value	Gest. age of blood draw, weeks (PE)	Gest. age at PE onset, weeks	Targeted/untargeted proteomics	Study
P00734	Prothrombin	mix	1.95079	up	0.034	8 - 15.9	n/a	targeted	Than N. G., 2022
P00734	Prothrombin	mix	1.1	up	0.0420123	11.0 - 13.0	36.1 [34.1; 37.3]	targeted	Starodubtseva N. L., 2024
P00751	Complement factor B	mix	0.292857	down	0.034315	9 (8 – 9)	n/a	untargeted	Than N. G., 2018
P00751	Complement factor B	late	0.13385	down	0.0311	9 (8–10)	n/a	untargeted	Than N. G., 2018
P00751	Complement factor B	early	0.24	down	<0.005	12.5 (11.4 - 13.3)	n/a	untargeted	Kolialexi A., 2017
P09237	Matrilysin	mix	1.50423	up	4.3e-08	8 - 15.9	n/a	targeted	Than N. G., 2022
P09237	Matrilysin	mix	1.73734	up	5.7e-15	8 - 15.9	n/a	targeted	Than N. G., 2022
P09237	Matrilysin	late	2.55443	up	<0.001	8.0 - 16.0	n/a	targeted	Erez O., 2017
P0C0L5	Complement C4b	mix	0.607404	down	0.006	8 - 15.9	n/a	targeted	Than N. G., 2022
P0C0L5	Complement C4b	mix	0.55527	down	0.0047	8 - 15.9	n/a	targeted	Than N. G., 2022
P0C0L5	Complement C4b	late	0.414372	down	0.0011	8.0 - 16.0	n/a	targeted	Erez O., 2017
P0C0L5	Complement C4b	mix	0.303768	down	0.01406	9 (8 – 9)	n/a	untargeted	Than N. G., 2018
P0DMV8/P0DMV9	Heat shock 70 kDa protein 1A/1B	mix	0.639651	down	0.0031	8 - 15.9	n/a	targeted	Than N. G., 2022
P0DMV8/P0DMV9	Heat shock 70 kDa protein 1A/1B	late	0.443191	down	0.0007	8.0 - 16.0	n/a	targeted	Erez O., 2017
P17612	cAMP-dependent protein kinase catalytic subunit alpha	mix	0.629491	down	0.028	8 - 15.9	n/a	targeted	Than N. G., 2022
P17612	cAMP-dependent protein kinase catalytic subunit alpha	late	0.40388	down	0.0069	8.0 - 16.0	n/a	targeted	Erez O., 2017
P18669	Phosphoglycerate mutase 1	mix	0.476606	down	0.024	8 - 15.9	n/a	targeted	Than N. G., 2022
P18669	Phosphoglycerate mutase 1	late	0.280875	down	<0.001	8.0 - 16.0	n/a	targeted	Erez O., 2017
P35354	Prostaglandin G/H synthase 2	mix	1.69597	up	0.00028	8 - 15.9	n/a	targeted	Than N. G., 2022
P35354	Prostaglandin G/H synthase 2	late	2.16145	up	0.002	8.0 - 16.0	n/a	targeted	Erez O., 2017
P62826	GTP-binding nuclear protein Ran	mix	2.01083	up	7.7e-09	8 - 15.9	n/a	targeted	Than N. G., 2022
P62826	GTP-binding nuclear protein Ran	late	2.56152	up	0.0005	8.0 - 16.0	n/a	targeted	Erez O., 2017
Q08752	Peptidyl-prolyl cis-trans isomerase D	mix	1.7844	up	2.3e-05	8 - 15.9	n/a	targeted	Than N. G., 2022
Q08752	Peptidyl-prolyl cis-trans isomerase D	mix	2.30821	up	2.5e-10	8 - 15.9	n/a	targeted	Than N. G., 2022
Q08752	Peptidyl-prolyl cis-trans isomerase D	late	2.70945	up	<0.001	8.0 - 16.0	n/a	targeted	Erez O., 2017
Q13882	Protein-tyrosine kinase 6	mix	0.661237	down	0.015	8 - 15.9	n/a	targeted	Than N. G., 2022
Q13882	Protein-tyrosine kinase 6	mix	0.6537	down	0.022	8 - 15.9	n/a	targeted	Than N. G., 2022
Q13882	Protein-tyrosine kinase 6	late	0.433168	down	0.005	8.0 - 16.0	n/a	targeted	Erez O., 2017

## Sheet: Table S6
Uniprot ID	Protein name	Type of PE	PE/control, Fold change	Direction of alteration	P-value	Gest. age of blood draw, weeks (PE)	Gest. age at PE onset, weeks	Targeted/untargeted proteomics	Study
P00751	Complement factor B	mix	0.292857	down	0.034315	9 (8 – 9)	n/a	untargeted	Than N. G., 2018
P00751	Complement factor B	late	0.13385	down	0.0311	9 (8–10)	n/a	untargeted	Than N. G., 2018
P00751	Complement factor B	late	5.48445	up	0.0332	9 (8–10)	n/a	untargeted	Than N. G., 2018
P00751	Complement factor B	early	0.24	down	<0.005	12.5 (11.4 - 13.3)	n/a	untargeted	Kolialexi A., 2017
P0C0L5	Complement C4b	mix	0.607404	down	0.006	8 - 15.9	n/a	targeted	Than N. G., 2022
P0C0L5	Complement C4b	mix	0.55527	down	0.0047	8 - 15.9	n/a	targeted	Than N. G., 2022
P0C0L5	Complement C4b	late	0.414372	down	0.0011	8.0 - 16.0	n/a	targeted	Erez O., 2017
P0C0L5	Complement C4b	mix	0.303768	down	0.01406	9 (8 – 9)	n/a	untargeted	Than N. G., 2018
P0C0L5	Complement C4b	mix	3.53914	up	0.0218	9 (8 – 9)	n/a	untargeted	Than N. G., 2018
P0DJI8	Serum amyloid A-1 protein	mix	0.279448	down	0.025	8 - 15.9	n/a	targeted	Than N. G., 2022
P0DJI8	Serum amyloid A-1 protein	early	5.56	up	<0.01	12.7	32	untargeted	Beernink R.H., 2022

## Sheet: Table S7
Uniprot ID	Protein name	Type of PE	PE/control, Fold change	Direction of alteration	P-value	Gest. age of blood draw, weeks (PE)	Gest. age at PE onset, weeks	Targeted/untargeted proteomics	Study
O43699	Sialic acid-binding Ig-like lectin 6	mix	2.11541	up	0.00213856	20-23.9	n/a	targeted	Than N. G., 2022
O43699	Sialic acid-binding Ig-like lectin 6	mix	2.16768	up	0.0126887	20-23.9	n/a	targeted	Than N. G., 2022
O43699	Sialic acid-binding Ig-like lectin 6	mix	1.65092	up	0.0252314	20-23.9	n/a	targeted	Than N. G., 2022
O43699	Sialic acid-binding Ig-like lectin 6	mix	5.33445	up	0.0119011	24-27.9	n/a	targeted	Than N. G., 2022
O43699	Sialic acid-binding Ig-like lectin 6	mix	3.6425	up	0.0045008	24-27.9	n/a	targeted	Than N. G., 2022
O43699	Sialic acid-binding Ig-like lectin 6	late	2.26734	up	0.0265	22.1-28	n/a	targeted	Erez O., 2017
P06756:P18084	Integrin alpha-V: beta-5 complex	mix	0.650062	down	0.000782717	20-23.9	n/a	targeted	Than N. G., 2022
P06756:P18084	Integrin alpha-V: beta-5 complex	late	0.458184	down	<0.001	16.1-22	n/a	targeted	Erez O., 2017
P07478	Trypsin-2	mix	1.5288	up	0.00244428	16-19.9	n/a	targeted	Than N. G., 2022
P07478	Trypsin-2	late	2.2084	up	0.0036	16.1-22	n/a	targeted	Erez O., 2017
P08514:P05106	Integrin alpha-IIb: beta-3 complex	mix	2.31423	up	0.0152244	16-19.9	n/a	targeted	Than N. G., 2022
P08514:P05106	Integrin alpha-IIb: beta-3 complex	mix	3.28153	up	7.34e-05	16-19.9	n/a	targeted	Than N. G., 2022
P08514:P05106	Integrin alpha-IIb: beta-3 complex	mix	2.83283	up	6.77e-07	20-23.9	n/a	targeted	Than N. G., 2022
P08514:P05106	Integrin alpha-IIb: beta-3 complex	mix	3.67945	up	6.08e-06	20-23.9	n/a	targeted	Than N. G., 2022
P08514:P05106	Integrin alpha-IIb: beta-3 complex	mix	2.55536	up	4.31e-06	20-23.9	n/a	targeted	Than N. G., 2022
P08514:P05106	Integrin alpha-IIb: beta-3 complex	mix	1.63737	up	0.0152119	24-27.9	n/a	targeted	Than N. G., 2022
P08514:P05106	Integrin alpha-IIb: beta-3 complex	late	2.77791	up	<0.001	16.1-22	n/a	targeted	Erez O., 2017
P08514:P05106	Integrin alpha-IIb: beta-3 complex	late	2.39828	up	0.0198	22.1-28	n/a	targeted	Erez O., 2017
P09237	Matrilysin	mix	1.72928	up	1.3e-06	16-19.9	n/a	targeted	Than N. G., 2022
P09237	Matrilysin	mix	1.83174	up	5.8e-08	16-19.9	n/a	targeted	Than N. G., 2022
P09237	Matrilysin	mix	1.76018	up	4.16e-10	16-19.9	n/a	targeted	Than N. G., 2022
P09237	Matrilysin	mix	1.86982	up	8.71e-08	20-23.9	n/a	targeted	Than N. G., 2022
P09237	Matrilysin	mix	1.58182	up	0.000108752	20-23.9	n/a	targeted	Than N. G., 2022
P09237	Matrilysin	mix	1.6724	up	2.5e-06	20-23.9	n/a	targeted	Than N. G., 2022
P09237	Matrilysin	mix	1.88347	up	5.4e-09	20-23.9	n/a	targeted	Than N. G., 2022
P09237	Matrilysin	late	2.70008	up	<0.001	16.1-22	n/a	targeted	Erez O., 2017
P09237	Matrilysin	late	2.52101	up	<0.001	22.1-28	n/a	targeted	Erez O., 2017
P0C0L5	Complement C4b	mix	0.460019	down	0.00283104	20-23.9	n/a	targeted	Than N. G., 2022
P0C0L5	Complement C4b	mix	0.496753	down	0.00365579	20-23.9	n/a	targeted	Than N. G., 2022
P0C0L5	Complement C4b	mix	0.549761	down	0.0123368	20-23.9	n/a	targeted	Than N. G., 2022
P0C0L5	Complement C4b	mix	0.631927	down	0.0160687	24-27.9	n/a	targeted	Than N. G., 2022
P0C0L5	Complement C4b	late	0.399426	down	<0.001	16.1-22	n/a	targeted	Erez O., 2017
P0DMV8/P0DMV9	Heat shock 70 kDa protein 1A/1B	mix	0.548558	down	0.0080933	20-23.9	n/a	targeted	Than N. G., 2022
P0DMV8/P0DMV9	Heat shock 70 kDa protein 1A/1B	late	0.43952	down	<0.001	16.1-22	n/a	targeted	Erez O., 2017
P0DMV8/P0DMV9	Heat shock 70 kDa protein 1A/1B	late	0.430176	down	<0.001	22.1-28	n/a	targeted	Erez O., 2017
P15692-12	Vascular endothelial growth factor A, isoform 121	mix	0.653402	down	0.0219602	16-19.9	n/a	targeted	Than N. G., 2022
P15692-12	Vascular endothelial growth factor A, isoform 121	late	0.460732	down	0.0041	16.1-22	n/a	targeted	Erez O., 2017
P17612	cAMP-dependent protein kinase catalytic subunit alpha	mix	0.626067	down	0.0158637	16-19.9	n/a	targeted	Than N. G., 2022
P17612	cAMP-dependent protein kinase catalytic subunit alpha	mix	0.619468	down	0.00337318	24-27.9	n/a	targeted	Than N. G., 2022
P17612	cAMP-dependent protein kinase catalytic subunit alpha	late	0.405564	down	<0.001	16.1-22	n/a	targeted	Erez O., 2017
P17612	cAMP-dependent protein kinase catalytic subunit alpha	late	0.436786	down	0.0356	22.1-28	n/a	targeted	Erez O., 2017
P35354	Prostaglandin G/H synthase 2	mix	1.51526	up	0.0246644	20-23.9	n/a	targeted	Than N. G., 2022
P35354	Prostaglandin G/H synthase 2	mix	1.8775	up	0.00299892	20-23.9	n/a	targeted	Than N. G., 2022
P35354	Prostaglandin G/H synthase 2	late	2.09798	up	0.012	16.1-22	n/a	targeted	Erez O., 2017
P49336:P24863	Cyclin-dependent kinase 8:Cyclin-C complex	mix	1.52993	up	5.1e-07	20-23.9	n/a	targeted	Than N. G., 2022
P49336:P24863	Cyclin-dependent kinase 8:Cyclin-C complex	late	2.18102	up	<0.001	16.1-22	n/a	targeted	Erez O., 2017
P49336:P24863	Cyclin-dependent kinase 8:Cyclin-C complex	late	2.21146	up	0.0013	22.1-28	n/a	targeted	Erez O., 2017
P49763	Placenta growth factor	mix	0.659483	down	0.00464872	16-19.9	n/a	targeted	Than N. G., 2022
P49763	Placenta growth factor	mix	0.656664	down	0.0349917	20-23.9	n/a	targeted	Than N. G., 2022
P49763	Placenta growth factor	mix	0.65481	down	0.00700227	24-27.9	n/a	targeted	Than N. G., 2022
P49763	Placenta growth factor	mix	0.651659	down	0.0126513	24-27.9	n/a	targeted	Than N. G., 2022
P49763	Placenta growth factor	mix	0.54862	down	0.000653405	24-27.9	n/a	targeted	Than N. G., 2022
P49763	Placenta growth factor	late	0.44013	down	0.0259	22.1-28	n/a	targeted	Erez O., 2017
P62826	GTP-binding nuclear protein Ran	mix	1.58637	up	0.0022251	16-19.9	n/a	targeted	Than N. G., 2022
P62826	GTP-binding nuclear protein Ran	mix	2.0937	up	1.77e-07	16-19.9	n/a	targeted	Than N. G., 2022
P62826	GTP-binding nuclear protein Ran	mix	1.54952	up	0.0197642	20-23.9	n/a	targeted	Than N. G., 2022
P62826	GTP-binding nuclear protein Ran	mix	1.66225	up	0.00765218	20-23.9	n/a	targeted	Than N. G., 2022
P62826	GTP-binding nuclear protein Ran	mix	2.28984	up	1.21e-05	20-23.9	n/a	targeted	Than N. G., 2022
P62826	GTP-binding nuclear protein Ran	mix	2.96742	up	4.98e-09	20-23.9	n/a	targeted	Than N. G., 2022
P62826	GTP-binding nuclear protein Ran	mix	1.51758	up	0.0116306	24-27.9	n/a	targeted	Than N. G., 2022
P62826	GTP-binding nuclear protein Ran	mix	1.95834	up	0.000544705	24-27.9	n/a	targeted	Than N. G., 2022
P62826	GTP-binding nuclear protein Ran	mix	1.84314	up	9.47e-05	24-27.9	n/a	targeted	Than N. G., 2022
P62826	GTP-binding nuclear protein Ran	late	2.71321	up	<0.001	16.1-22	n/a	targeted	Erez O., 2017
P62826	GTP-binding nuclear protein Ran	late	3.07588	up	<0.001	22.1-28	n/a	targeted	Erez O., 2017
Q08752	Peptidyl-prolyl cis-trans isomerase D	mix	1.60168	up	0.00888622	16-19.9	n/a	targeted	Than N. G., 2022
Q08752	Peptidyl-prolyl cis-trans isomerase D	mix	2.48947	up	1.03e-06	16-19.9	n/a	targeted	Than N. G., 2022
Q08752	Peptidyl-prolyl cis-trans isomerase D	mix	1.88351	up	0.00199373	20-23.9	n/a	targeted	Than N. G., 2022
Q08752	Peptidyl-prolyl cis-trans isomerase D	mix	2.21477	up	0.000188783	20-23.9	n/a	targeted	Than N. G., 2022
Q08752	Peptidyl-prolyl cis-trans isomerase D	mix	2.3845	up	1.28e-05	20-23.9	n/a	targeted	Than N. G., 2022
Q08752	Peptidyl-prolyl cis-trans isomerase D	mix	1.71068	up	0.0108019	24-27.9	n/a	targeted	Than N. G., 2022
Q08752	Peptidyl-prolyl cis-trans isomerase D	late	2.70195	up	<0.001	16.1-22	n/a	targeted	Erez O., 2017
Q08752	Peptidyl-prolyl cis-trans isomerase D	late	2.92817	up	<0.001	22.1-28	n/a	targeted	Erez O., 2017

## Sheet: Table S8
Uniprot ID	Protein name	Type of PE	PE/control, Fold change	Direction of alteration	P-value	Gest. age of blood draw, weeks (PE)	Gest. age at PE onset, weeks	Targeted/untargeted proteomics	Study
P01023	Alpha-2-macroglobulin	early	0.607664	down	0.000261308	19±4	n/a	untargeted	Uchida Y., 2021
P01023	Alpha-2-macroglobulin	mix	1.51163	up	0.00171181	16-19.9	n/a	targeted	Than N. G., 2022
P07996	Thrombospondin-1	early	0.354347	down	0.0187598	19±4	n/a	untargeted	Uchida Y., 2021
P07996	Thrombospondin-1	mix	1.61851	up	4.95e-05	16-19.9	n/a	targeted	Than N. G., 2022

## Sheet: Table S9
Uniprot ID	Protein name	Type of PE	PE/control, Fold change	Direction of alteration	P-value	Gest. age of blood draw, weeks (PE)	Gest. age at PE onset, weeks	Targeted/untargeted proteomics	Study
O75636	Ficolin-3	early	0.71	down	0.0002	31.3	31.3	untargeted	Youssef L., 2021
P00746	Complement factor D	early	2.51691	up	2.88e-05	31.9 ± 2.1	n/a	untargeted	Chen H., 2022
P01019	Angiotensinogen	early	0.791191	down	0.00218	31.9 ± 2.1	n/a	untargeted	Chen H., 2022
P01023	Alpha-2-macroglobulin	early	1.27	up	0.00127	31.9 ± 2.1	n/a	untargeted	Chen H., 2022
P01024	Complement C3	early	0.86	down	0.0025	31.3	31.3	untargeted	Youssef L., 2021
P01034	Cystatin-C	early	1.66949	up	0.000547	31.9 ± 2.1	n/a	untargeted	Chen H., 2022
P01042	Kininogen-1	early	0.8	down	0.0013	31.3	31.3	untargeted	Youssef L., 2021
P02647	Apolipoprotein A-I	early	0.564724	down	<0.05	30.3 ± 3.2	n/a	targeted	Liu L. Y., 2013
P02649	Apolipoprotein E	early	1.36011	up	0.00308	31.9 ± 2.1	n/a	untargeted	Chen H., 2022
P02649	Apolipoprotein E	early	1.43	up	0.008	n/a	n/a	untargeted	Shi X.-F., 2024
P02656	Apolipoprotein C-III	early	1.33342	up	<0.05	30.3 ± 3.2	n/a	targeted	Liu L. Y., 2013
P02750	Leucine-rich alpha-2-glycoprotein	early	0.7	down	0.038	n/a	n/a	untargeted	Shi X.-F., 2024
P02751	Fibronectin	early	2.09982	up	1.86e-05	31.9 ± 2.1	n/a	untargeted	Chen H., 2022
P02751	Fibronectin	early	1.6809	up	0.007	31.9 ± 2.1	n/a	targeted	Chen H., 2022
P02753	Retinol-binding protein 4	early	1.04978	up	<0.05	30.3 ± 3.2	n/a	targeted	Liu L. Y., 2013
P02760	Protein AMBP	early	1.38136	up	0.00229	31.9 ± 2.1	n/a	untargeted	Chen H., 2022
P02760	Protein AMBP	early	1.32	up	0.0046	31.3	31.3	untargeted	Youssef L., 2021
P02774	Vitamin D-binding protein	early	0.75	down	<0.0001	31.3	31.3	untargeted	Youssef L., 2021
P02790	Hemopexin	early	0.820426	down	0.00084	31.9 ± 2.1	n/a	untargeted	Chen H., 2022
P02790	Hemopexin	early	0.880717	down	0.007	31.9 ± 2.1	n/a	targeted	Chen H., 2022
P04275	Von Willebrand factor	early	1.73	up	0.0001	31.3	31.3	untargeted	Youssef L., 2021
P05154	Plasma serine protease inhibitor	early	2.67475	up	0.00155	31.9 ± 2.1	n/a	untargeted	Chen H., 2022
P06733	Alpha-enolase	early	1.22	up	0.037	n/a	n/a	untargeted	Shi X.-F., 2024
P17948	Vascular endothelial growth factor receptor 1	early	6.14578	up	<0.05	30.3 ± 3.2	n/a	targeted	Liu L. Y., 2013
P19823	Inter-alpha-trypsin inhibitor heavy chain H2	early	1.31	up	0.0004	31.3	31.3	untargeted	Youssef L., 2021
P22692	Insulin-like growth factor-binding protein 4	early	19.0009	up	3.23e-05	31.9 ± 2.1	n/a	untargeted	Chen H., 2022
P22792	Carboxypeptidase N subunit 2	early	1.36311	up	0.000121	31.9 ± 2.1	n/a	untargeted	Chen H., 2022
P22792	Carboxypeptidase N subunit 2	early	1.13481	up	0.008	31.9 ± 2.1	n/a	targeted	Chen H., 2022
P27918	Properdin	early	0.74	down	0.0019	31.3	31.3	untargeted	Youssef L., 2021
P61769	Beta-2-microglobulin	early	1.62717	up	0.00158	31.9 ± 2.1	n/a	untargeted	Chen H., 2022
Q06033	Inter-alpha-trypsin inhibitor heavy chain H3	early	1.52	up	0.0001	31.3	31.3	untargeted	Youssef L., 2021
Q06033	Inter-alpha-trypsin inhibitor heavy chain H3	early	1.60019	up	0.000287	31.9 ± 2.1	n/a	untargeted	Chen H., 2022
Q06033	Inter-alpha-trypsin inhibitor heavy chain H3	early	1.34681	up	0.02	31.9 ± 2.1	n/a	targeted	Chen H., 2022
Q06033	Inter-alpha-trypsin inhibitor heavy chain H3	early	1.22653	up	0.02	31.9 ± 2.1	n/a	targeted	Chen H., 2022
Q4LDE5	Sushi von Willebrand factor type A EGF and pentraxin domain-containing protein 1	early	0.159453	down	0.000979	31.9 ± 2.1	n/a	untargeted	Chen H., 2022
Q92743	Serine protease HTRA1	early	1.29	up	0.019	n/a	n/a	untargeted	Shi X.-F., 2024
Q9BXP8	Pappalysin-2	early	1615.26	up	6.32e-05	31.9 ± 2.1	n/a	untargeted	Chen H., 2022
Q9UGM5	Fetuin-B	early	0.69	down	<0.0001	31.3	31.3	untargeted	Youssef L., 2021
O43699	Sialic acid-binding Ig-like lectin 6	late	2.38667	up	0.0339	28.1-32	n/a	targeted	Erez O., 2017
O43699	Sialic acid-binding Ig-like lectin 6	late	2.82451	up	0.0019	32.1-36	n/a	targeted	Erez O., 2017
O43699	Sialic acid-binding Ig-like lectin 6	late	1.93816	up	1.23e-06	31.2 ± 1.0	n/a	targeted	Degnes H.-M., 2024
O75636	Ficolin-3	late	0.856918	down	0.0277159	38.9±1.4	>37	untargeted	Odenkirk M., 2020
P00450	Ceruloplasmin	late	1.25574	up	7.86e-06	38.9±1.4	>37	untargeted	Odenkirk M., 2020
P00746	Complement factor D	late	2.81065	up	5.81e-05	36.8 ± 1.9	n/a	untargeted	Chen H., 2022
P00746	Complement factor D	late	1.19478	up	0.000770577	38.9±1.4	>37	untargeted	Odenkirk M., 2020
P01019	Angiotensinogen	late	0.724488	down	0.0016285	37 (34-40)	n/a	targeted	Lim J.H., 2024
P01023	Alpha-2-macroglobulin	late	1.41406	up	6.03e-05	37 (34-40)	n/a	targeted	Lim J.H., 2024
P01024	Complement C3	late	0.176777	down	<0.05	37.6 ± 0.8	37.6 ± 0.8	untargeted	Atkinson K.R., 2009
P01034	Cystatin-C	late	1.13399	up	0.00724467	38.9±1.4	>37	untargeted	Odenkirk M., 2020
P01042	Kininogen-1	late	0.84106	down	2.91e-06	38.9±1.4	>37	untargeted	Odenkirk M., 2020
P02647	Apolipoprotein A-I	late	0.812558	down	<0.05	37.1 ± 1.4	n/a	targeted	Liu L. Y., 2013
P02647	Apolipoprotein A-I	late	0.857897	down	0.003889	37 (34-40)	n/a	targeted	Lim J.H., 2024
P02649	Apolipoprotein E	late	25.9921	up	<0.05	37.6 ± 0.8	37.6 ± 0.8	untargeted	Atkinson K.R., 2009
P02649	Apolipoprotein E	late	1.63105	up	8.56e-05	36.8 ± 1.9	n/a	untargeted	Chen H., 2022
P02649	Apolipoprotein E	late	1.39934	up	0.003	36.8 ± 1.9	n/a	targeted	Chen H., 2022
P02649	Apolipoprotein E (basic isoform)	late	4	up	<0.05	37.6 ± 0.8	37.6 ± 0.8	untargeted	Atkinson K.R., 2009
P02655	Apolipoprotein C-II	late	1.61734	up	0.000746052	38.9±1.4	>37	untargeted	Odenkirk M., 2020
P02655	Apolipoprotein C-II	late	5.65685	up	<0.05	37.6 ± 0.8	37.6 ± 0.8	untargeted	Atkinson K.R., 2009
P02656	Apolipoprotein C-III	late	1.58075	up	0.00121	36.8 ± 1.9	n/a	untargeted	Chen H., 2022
P02656	Apolipoprotein C-III	late	1.91558	up	<0.0001	36.8 ± 1.9	n/a	targeted	Chen H., 2022
P02656	Apolipoprotein C-III	late	1.52617	up	0.00479682	38.9±1.4	>37	untargeted	Odenkirk M., 2020
P02656	Apolipoprotein C-III	late	1.8199	up	<0.05	37.1 ± 1.4	n/a	targeted	Liu L. Y., 2013
P02743	Serum amyloid P-component	late	0.909346	down	0.0334742	37 (34-40)	n/a	targeted	Lim J.H., 2024
P02748	Complement component C9	late	1.16843	up	0.00375938	38.9±1.4	>37	untargeted	Odenkirk M., 2020
P02750	Leucine-rich alpha-2-glycoprotein	late	0.963504	down	0.0231692	37 (34-40)	n/a	targeted	Lim J.H., 2024
P02751	Fibronectin	late	2.19421	up	5.93e-05	36.8 ± 1.9	n/a	untargeted	Chen H., 2022
P02751	Fibronectin	late	1.40304	up	0.0351328	38.9±1.4	>37	untargeted	Odenkirk M., 2020
P02751	Fibronectin	late	1.46204	up	9.77e-06	37 (34-40)	n/a	targeted	Lim J.H., 2024
P02753	Retinol-binding protein 4	late	4.28709	up	<0.05	37.6 ± 0.8	37.6 ± 0.8	untargeted	Atkinson K.R., 2009
P02760	Protein AMBP	late	1.44212	up	0.00263	36.8 ± 1.9	n/a	untargeted	Chen H., 2022
P02774	Vitamin D-binding protein	late	0.889072	down	0.00147997	38.9±1.4	>37	untargeted	Odenkirk M., 2020
P02790	Hemopexin	late	0.757168	down	6.87e-05	36.8 ± 1.9	n/a	untargeted	Chen H., 2022
P02790	Hemopexin	late	0.911211	down	0.02	36.8 ± 1.9	n/a	targeted	Chen H., 2022
P02790	Hemopexin	late	0.875144	down	2.18e-05	38.9±1.4	>37	untargeted	Odenkirk M., 2020
P04275	von Willebrand factor	late	1.95933	up	0.000851	36.8 ± 1.9	n/a	untargeted	Chen H., 2022
P04275	von Willebrand factor	late	1.52362	up	3.22e-06	38.9±1.4	>37	untargeted	Odenkirk M., 2020
P05154	Plasma serine protease inhibitor	late	1.08918	up	8.28e-05	38.9±1.4	>37	untargeted	Odenkirk M., 2020
P06733	Alpha-enolase	late	1.83747	up	0.0115274	38.9±1.4	>37	untargeted	Odenkirk M., 2020
P07996	Thrombospondin-1	late	1.3426	up	0.00212965	38.9±1.4	>37	untargeted	Odenkirk M., 2020
P08476	Inhibin beta A chain	late	1.31967	up	1.9e-05	31.2 ± 1.0	n/a	targeted	Degnes H.-M., 2024
P08476	Inhibin beta A chain	late	1.31287	up	2.55e-05	31.2 ± 1.0	n/a	targeted	Degnes H.-M., 2024
P08514:P05106	Integrin alpha-IIb: beta-3 complex	late	2.5245	up	0.0017	28.1-32	n/a	targeted	Erez O., 2017
P12429	Annexin A3	late	1.04071	up	0.00472362	38.9±1.4	>37	untargeted	Odenkirk M., 2020
P12429	Annexin A3	late	1.73606	up	4.5e-05	37 (34-40)	n/a	targeted	Lim J.H., 2024
P14543	Nidogen-1	late	2.17799	up	0.0019	32.1-36	n/a	targeted	Erez O., 2017
P14543	Nidogen-1	late	1.24489	up	3.53e-05	31.2 ± 1.0	n/a	targeted	Degnes H.-M., 2024
P15692-12	Vascular endothelial growth factor A, isoform 121	late	0.456283	down	0.0341	32.1-36	n/a	targeted	Erez O., 2017
P17948	Vascular endothelial growth factor receptor 1	late	2.60598	up	<0.05	37.1 ± 1.4	n/a	targeted	Liu L. Y., 2013
P17948	Vascular endothelial growth factor receptor 1	late	1.82144	up	8.34e-08	31.2 ± 1.0	n/a	targeted	Degnes H.-M., 2024
P17948	Vascular endothelial growth factor receptor 1	late	1.59927	up	0.000941521	37 (34-40)	n/a	targeted	Lim J.H., 2024
P19823	Inter-alpha-trypsin inhibitor heavy chain H2	late	1.2944	up	0.00161	36.8 ± 1.9	n/a	untargeted	Chen H., 2022
P19823	Inter-alpha-trypsin inhibitor heavy chain H2	late	1.22311	up	0.005	36.8 ± 1.9	n/a	targeted	Chen H., 2022
P22692	Insulin-like growth factor-binding protein 4	late	30.1218	up	7.69e-05	36.8 ± 1.9	n/a	untargeted	Chen H., 2022
P22692	Insulin-like growth factor-binding protein 4	late	1.19287	up	0.00143348	38.9±1.4	>37	untargeted	Odenkirk M., 2020
P22792	Carboxypeptidase N subunit 2	late	1.3892	up	0.000299	36.8 ± 1.9	n/a	untargeted	Chen H., 2022
P22792	Carboxypeptidase N subunit 2	late	1.24574	up	<0.0001	36.8 ± 1.9	n/a	targeted	Chen H., 2022
P22792	Carboxypeptidase N subunit 2	late	1.16413	up	0.00246632	38.9±1.4	>37	untargeted	Odenkirk M., 2020
P27918	Properdin	late	0.819063	down	3.62e-05	38.9±1.4	>37	untargeted	Odenkirk M., 2020
P35443	Thrombospondin-4	late	1.11255	up	0.0379817	38.9±1.4	>37	untargeted	Odenkirk M., 2020
P35443	Thrombospondin-4	late	1.22651	up	0.000115879	31.2 ± 1.0	n/a	targeted	Degnes H.-M., 2024
P49763	Placenta growth factor	late	0.419284	down	0.0131	28.1-32	n/a	targeted	Erez O., 2017
P49763	Placenta growth factor	late	0.409235	down	0.0016	32.1-36	n/a	targeted	Erez O., 2017
P61626	Lysozyme C	late	1.20062	up	0.00493074	38.9±1.4	>37	untargeted	Odenkirk M., 2020
P61769	Beta-2-microglobulin	late	1.28409	up	0.000772676	38.9±1.4	>37	untargeted	Odenkirk M., 2020
P62826	GTP-binding nuclear protein Ran	late	2.73587	up	0.0011	28.1-32	n/a	targeted	Erez O., 2017
Q02083	N-acylethanolamine-hydrolyzing acid amidase	late	2.67586	up	0.0006	28.1-32	n/a	targeted	Erez O., 2017
Q02083	N-acylethanolamine-hydrolyzing acid amidase	late	2.66475	up	0.0005	32.1-36	n/a	targeted	Erez O., 2017
Q06033	Inter-alpha-trypsin inhibitor heavy chain H3	late	1.3519	up	0.008	36.8 ± 1.9	n/a	targeted	Chen H., 2022
Q06033	Inter-alpha-trypsin inhibitor heavy chain H3	late	1.28317	up	0.00033689	38.9±1.4	>37	untargeted	Odenkirk M., 2020
Q08752	Peptidyl-prolyl cis-trans isomerase D	late	2.43513	up	0.0436	28.1-32	n/a	targeted	Erez O., 2017
Q14624	Inter-alpha-trypsin inhibitor heavy chain H4	late	1.27437	up	0.005	36.8 ± 1.9	n/a	targeted	Chen H., 2022
Q14624	Inter-alpha-trypsin inhibitor heavy chain H4	late	1.36006	up	0.000109616	38.9±1.4	>37	untargeted	Odenkirk M., 2020
Q4LDE5	Sushi von Willebrand factor type A EGF and pentraxin domain-containing protein 1	late	0.732079	down	0.00132023	38.9±1.4	>37	untargeted	Odenkirk M., 2020
Q92743	Serine protease HTRA1	late	1.32379	up	5.98e-08	31.2 ± 1.0	n/a	targeted	Degnes H.-M., 2024
Q9BXP8	Pappalysin-2	late	1.25924	up	0.0242563	38.9±1.4	>37	untargeted	Odenkirk M., 2020
Q9UGM5	Fetuin-B	late	0.752375	down	7.66e-06	38.9±1.4	>37	untargeted	Odenkirk M., 2020
O43699	Sialic acid-binding Ig-like lectin 6	mix	6.03807	up	0.0206966	28-31.9	n/a	targeted	Than N. G., 2022
O43699	Sialic acid-binding Ig-like lectin 6	mix	3.48828	up	0.000211564	28-31.9	n/a	targeted	Than N. G., 2022
O43699	Sialic acid-binding Ig-like lectin 6	mix	2.24211	up	0.00229247	25.4-41	n/a	targeted	Degnes H.-M., 2024
P00450	Ceruloplasmin	mix	5.86	up	<0.05	36.4 ± 1.6	n/a	untargeted	Lu Q., 2016
P02743	Serum amyloid P-component	mix	0.24	down	<0.05	36.4 ± 1.6	n/a	untargeted	Lu Q., 2016
P02748	Complement component C9	mix	5.1	up	<0.05	36.4 ± 1.6	n/a	untargeted	Lu Q., 2016
P02751	Fibronectin	mix	2.16	up	<0.05	36.4 ± 1.6	n/a	untargeted	Lu Q., 2016
P07996	Thrombospondin-1	mix	1.70016	up	0.000228053	28-31.9	n/a	targeted	Than N. G., 2022
P08476	Inhibin beta A chain	mix	1.58844	up	0.00522303	25.4-41	n/a	targeted	Degnes H.-M., 2024
P08476	Inhibin beta A chain	mix	2.03571	up	0.00747313	28-31.9	n/a	targeted	Than N. G., 2022
P08476	Inhibin beta A chain	mix	1.55557	up	0.00568412	25.4-41	n/a	targeted	Degnes H.-M., 2024
P08514:P05106	Integrin alpha-IIb: beta-3 complex	mix	1.65901	up	0.010886	28-31.9	n/a	targeted	Than N. G., 2022
P08514:P05106	Integrin alpha-IIb: beta-3 complex	mix	1.83209	up	0.0357161	28-31.9	n/a	targeted	Than N. G., 2022
P08514:P05106	Integrin alpha-IIb: beta-3 complex	mix	2.55844	up	0.000290754	28-31.9	n/a	targeted	Than N. G., 2022
P14543	Nidogen-1	mix	1.36141	up	0.00725651	25.4-41	n/a	targeted	Degnes H.-M., 2024
P15692-12	Vascular endothelial growth factor A, isoform 121	mix	0.577839	down	2.84e-05	28-31.9	n/a	targeted	Than N. G., 2022
P17948	Vascular endothelial growth factor receptor 1	mix	2.02477	up	0.00017753	25.4-41	n/a	targeted	Degnes H.-M., 2024
P17948	Vascular endothelial growth factor receptor 1	mix	2.04711	up	0.00033393	25.4-41	n/a	targeted	Degnes H.-M., 2024
P49763	Placenta growth factor	mix	0.604944	down	0.0189474	28-31.9	n/a	targeted	Than N. G., 2022
P49763	Placenta growth factor	mix	0.629374	down	0.0200061	28-31.9	n/a	targeted	Than N. G., 2022
P49763	Placenta growth factor	mix	0.576273	down	0.0182915	28-31.9	n/a	targeted	Than N. G., 2022
P49763	Placenta growth factor	mix	0.406898	down	0.000437156	28-31.9	n/a	targeted	Than N. G., 2022
P61626	Lysozyme C	mix	2	up	<0.05	36.4 ± 1.6	n/a	untargeted	Lu Q., 2016
P62826	GTP-binding nuclear protein Ran	mix	1.75813	up	0.000925049	28-31.9	n/a	targeted	Than N. G., 2022
P62826	GTP-binding nuclear protein Ran	mix	1.75112	up	0.000458741	28-31.9	n/a	targeted	Than N. G., 2022
P62826	GTP-binding nuclear protein Ran	mix	2.21199	up	4.19e-07	28-31.9	n/a	targeted	Than N. G., 2022
Q02083	N-acylethanolamine-hydrolyzing acid amidase	mix	1.76666	up	0.0121264	28-31.9	n/a	targeted	Than N. G., 2022
Q02083	N-acylethanolamine-hydrolyzing acid amidase	mix	1.53124	up	0.0386609	28-31.9	n/a	targeted	Than N. G., 2022
Q02083	N-acylethanolamine-hydrolyzing acid amidase	mix	1.57288	up	0.00483999	28-31.9	n/a	targeted	Than N. G., 2022
Q08752	Peptidyl-prolyl cis-trans isomerase D	mix	2.01833	up	0.000360037	28-31.9	n/a	targeted	Than N. G., 2022

## Sheet: Table S10
Uniprot ID	Protein name	Type of PE	PE/control, Fold change	Direction of alteration	P-value	Gest. age of blood draw, weeks (PE)	Gest. age at PE onset, weeks	Targeted/untargeted proteomics	Study
P01023	Alpha-2-macroglobulin	early	1.27	up	0.00127	31.9 ± 2.1	n/a	untargeted	Chen H., 2022
P01023	Alpha-2-macroglobulin	early	0.74345	down	<0.05	30.3 ± 3.2	n/a	targeted	Liu L. Y., 2013
P02649	Apolipoprotein E	early	1.36011	up	0.00308	31.9 ± 2.1	n/a	untargeted	Chen H., 2022
P02649	Apolipoprotein E	early	0.592481	down	<0.05	30.3 ± 3.2	n/a	targeted	Liu L. Y., 2013
P02649	Apolipoprotein E	early	1.43	up	0.008	n/a	n/a	untargeted	Shi X.-F., 2024
P02656	Apolipoprotein C-III	early	1.33342	up	<0.05	30.3 ± 3.2	n/a	targeted	Liu L. Y., 2013
P02750	Leucine-rich alpha-2-glycoprotein	early	0.7	down	0.038	n/a	n/a	untargeted	Shi X.-F., 2024
P02753	Retinol-binding protein 4	early	1.04978	up	<0.05	30.3 ± 3.2	n/a	targeted	Liu L. Y., 2013
P02790	Hemopexin	early	0.820426	down	0.00084	31.9 ± 2.1	n/a	untargeted	Chen H., 2022
P02790	Hemopexin	early	0.880717	down	0.007	31.9 ± 2.1	n/a	targeted	Chen H., 2022
P02790	Hemopexin	early	1.60624	up	<0.05	30.3 ± 3.2	n/a	targeted	Liu L. Y., 2013
P04275	von Willebrand factor	early	1.73	up	0.0001	31.3	31.3	untargeted	Youssef L., 2021
P05154	Plasma serine protease inhibitor	early	2.67475	up	0.00155	31.9 ± 2.1	n/a	untargeted	Chen H., 2022
P07996	Thrombospondin-1	early	0.74	down	0.012	n/a	n/a	untargeted	Shi X.-F., 2024
P19827	Inter-alpha-trypsin inhibitor heavy chain H1	early	1.22	up	0.0016	31.3	31.3	untargeted	Youssef L., 2021
Q4LDE5	Sushi von Willebrand factor type A EGF and pentraxin domain-containing protein 1	early	0.159453	down	0.000979	31.9 ± 2.1	n/a	untargeted	Chen H., 2022
Q9H9K5	HERV-MER_4q12 provirus ancestral Env polyprotein	early	0.77	down	0.047	n/a	n/a	untargeted	Shi X.-F., 2024
Q9Y4L1	Hypoxia up-regulated protein 1 OS = Homo sapiens GN = HYOU1 PE = 1 SV = 1	early	0.8	down	0.012	n/a	n/a	untargeted	Shi X.-F., 2024
O00187	Mannan-binding lectin serine protease 2	late	1.77528	up	0.00155	36.8 ± 1.9	n/a	untargeted	Chen H., 2022
O00187	Mannan-binding lectin serine protease 2	late	0.877535	down	0.0220502	38.9±1.4	>37	untargeted	Odenkirk M., 2020
P00734	Prothrombin	late	0.843456	down	2.33e-05	38.9±1.4	>37	untargeted	Odenkirk M., 2020
P01023	Alpha-2-macroglobulin	late	0.559755	down	<0.05	37.1 ± 1.4	n/a	targeted	Liu L. Y., 2013
P01023	Alpha-2-macroglobulin	late	1.41406	up	6.03e-05	37 (34-40)	n/a	targeted	Lim J.H., 2024
P02649	Apolipoprotein E	late	25.9921	up	<0.05	37.6 ± 0.8	37.6 ± 0.8	untargeted	Atkinson K.R., 2009
P02649	Apolipoprotein E	late	1.63105	up	8.56e-05	36.8 ± 1.9	n/a	untargeted	Chen H., 2022
P02649	Apolipoprotein E	late	1.39934	up	0.003	36.8 ± 1.9	n/a	targeted	Chen H., 2022
P02649	Apolipoprotein E	late	0.396993	down	<0.05	37.1 ± 1.4	n/a	targeted	Liu L. Y., 2013
P02649	Apolipoprotein E (acidic isoform)	late	0.307786	down	<0.05	37.6 ± 0.8	37.6 ± 0.8	untargeted	Atkinson K.R., 2009
P02649	Apolipoprotein E (basic isoform)	late	4	up	<0.05	37.6 ± 0.8	37.6 ± 0.8	untargeted	Atkinson K.R., 2009
P02656	Apolipoprotein C-III	late	1.58075	up	0.00121	36.8 ± 1.9	n/a	untargeted	Chen H., 2022
P02656	Apolipoprotein C-III	late	1.91558	up	<0.0001	36.8 ± 1.9	n/a	targeted	Chen H., 2022
P02656	Apolipoprotein C-III	late	1.52617	up	0.00479682	38.9±1.4	>37	untargeted	Odenkirk M., 2020
P02656	Apolipoprotein C-III	late	1.8199	up	<0.05	37.1 ± 1.4	n/a	targeted	Liu L. Y., 2013
P02750	Leucine-rich alpha-2-glycoprotein	late	1.45041	up	0.000110965	38.9±1.4	>37	untargeted	Odenkirk M., 2020
P02750	Leucine-rich alpha-2-glycoprotein	late	0.963504	down	0.0231692	37 (34-40)	n/a	targeted	Lim J.H., 2024
P02753	Retinol-binding protein 4	late	4.28709	up	<0.05	37.6 ± 0.8	37.6 ± 0.8	untargeted	Atkinson K.R., 2009
P02753	Retinol-binding protein 4	late	0.688225	down	<0.05	37.1 ± 1.4	n/a	targeted	Liu L. Y., 2013
P02766	Transthyretin	late	3.73213	up	<0.05	37.6 ± 0.8	37.6 ± 0.8	untargeted	Atkinson K.R., 2009
P02788	Lactotransferrin	late	1.70334	up	0.0151542	38.9±1.4	>37	untargeted	Odenkirk M., 2020
P02790	Hemopexin	late	0.757168	down	6.87e-05	36.8 ± 1.9	n/a	untargeted	Chen H., 2022
P02790	Hemopexin	late	0.911211	down	0.02	36.8 ± 1.9	n/a	targeted	Chen H., 2022
P02790	Hemopexin	late	0.875144	down	2.18e-05	38.9±1.4	>37	untargeted	Odenkirk M., 2020
P02790	Hemopexin	late	1.50716	up	<0.05	37.1 ± 1.4	n/a	targeted	Liu L. Y., 2013
P04275	von Willebrand factor	late	1.95933	up	0.000851	36.8 ± 1.9	n/a	untargeted	Chen H., 2022
P04275	von Willebrand factor	late	1.52362	up	3.22e-06	38.9±1.4	>37	untargeted	Odenkirk M., 2020
P04275	von Willebrand factor	late	0.659207	down	0.00045819	37 (34-40)	n/a	targeted	Lim J.H., 2024
P05154	Plasma serine protease inhibitor	late	1.08918	up	8.28e-05	38.9±1.4	>37	untargeted	Odenkirk M., 2020
P07996	Thrombospondin-1	late	1.3426	up	0.00212965	38.9±1.4	>37	untargeted	Odenkirk M., 2020
P08603	Complement factor H	late	0.91303	down	0.00809879	38.9±1.4	>37	untargeted	Odenkirk M., 2020
P08833	Insulin-like growth factor-binding protein 1	late	2.4863	up	0.0011	32.1-36	n/a	targeted	Erez O., 2017
P08833	Insulin-like growth factor-binding protein 1	late	0.734466	down	0.0368076	38.9±1.4	>37	untargeted	Odenkirk M., 2020
P19827	Inter-alpha-trypsin inhibitor heavy chain H1	late	0.835689	down	0.00191358	38.9±1.4	>37	untargeted	Odenkirk M., 2020
Q14624	Inter-alpha-trypsin inhibitor heavy chain H4	late	1.27437	up	0.005	36.8 ± 1.9	n/a	targeted	Chen H., 2022
Q14624	Inter-alpha-trypsin inhibitor heavy chain H4	late	1.36006	up	0.000109616	38.9±1.4	>37	untargeted	Odenkirk M., 2020
Q14624	Inter-a-trypsin inhibitor, heavy chain H4	late	0.0824692	down	<0.05	37.6 ± 0.8	37.6 ± 0.8	untargeted	Atkinson K.R., 2009
Q4LDE5	Sushi von Willebrand factor type A EGF and pentraxin domain-containing protein 1	late	0.732079	down	0.00132023	38.9±1.4	>37	untargeted	Odenkirk M., 2020
Q4LDE5	Sushi von Willebrand factor type A EGF and pentraxin domain-containing protein 1	late	1.29438	up	0.000595148	31.2 ± 1.0	n/a	targeted	Degnes H.-M., 2024
Q99983	Osteomodulin	late	0.933814	down	0.00852271	38.9±1.4	>37	untargeted	Odenkirk M., 2020
Q99983	Osteomodulin	late	1.29577	up	2.31e-05	31.2 ± 1.0	n/a	targeted	Degnes H.-M., 2024
Q9H9K5	HERV-MER_4q12 provirus ancestral Env polyprotein	late	1.34736	up	0.016368	38.9±1.4	>37	untargeted	Odenkirk M., 2020
Q9Y4L1	Hypoxia up-regulated protein 1	late	1.2649	up	0.0405851	38.9±1.4	>37	untargeted	Odenkirk M., 2020
P00734	Prothrombin	mix	2.20826	up	0.005603	28-31.9	n/a	targeted	Than N. G., 2022
P02656	Apolipoprotein C-III	mix	0.33	down	<0.05	36.4 ± 1.6	n/a	untargeted	Lu Q., 2016
P02753	Retinol-binding protein 4	mix	0.29	down	<0.05	36.4 ± 1.6	n/a	untargeted	Lu Q., 2016
P02753	Retinol-binding protein 4	mix	0.664653	down	0.015	36.7±1.8	n/a	targeted	Lu Q., 2016
P02766	Transthyretin	mix	0.33	down	<0.05	36.4 ± 1.6	n/a	untargeted	Lu Q., 2016
P02788	Lactotransferrin	mix	0.666654	down	5.9e-05	28-31.9	n/a	targeted	Than N. G., 2022
P05154	Plasma serine protease inhibitor	mix	0.461495	down	6.67e-05	28-31.9	n/a	targeted	Than N. G., 2022
P07996	Thrombospondin-1	mix	1.70016	up	0.000228053	28-31.9	n/a	targeted	Than N. G., 2022
P08603	Complement factor H	mix	3.5	up	<0.05	36.4 ± 1.6	n/a	untargeted	Lu Q., 2016
P78423	Fractalkine	mix	1.33435	up	0.000578	34.74 ± 3.34	n/a	targeted	Wang X., 2022
P78423	Fractalkine	mix	0.657275	down	0.00026552	28-31.9	n/a	targeted	Than N. G., 2022
Q99983	Osteomodulin	mix	1.38927	up	0.0210543	25.4-41	n/a	targeted	Degnes H.-M., 2024

[truncated: 3 more sheets: Table S11, Table S12, Table S13]
